# Supplementary material for: Identification of novel genomic variants in diabetic nephropathy patients using whole-exome sequencing: a pilot investigation
Source: Front Endocrinol (Lausanne). 2026 Mar 26;17:1798640. doi: 10.3389/fendo.2026.1798640 (PMC13062162; doi:10.3389/fendo.2026.1798640)
Supplement: Supplementary file 1 [file Table1.xlsx]

## Sheet: Variant Info
Location	Allele	Variant Type	IMPACT	SYMBOL	Gene	Feature_type	Feature	BIOTYPE	EXON	INTRON	cDNA_position	CDS_position	Protein_position	Amino_acids	Codons	Existing_variation	REF_ALLELE	UPLOADED_ALLELE	STRAND	SIFT	PolyPhen
1:1355779-1355780	-	frameshift_variant	HIGH	ANKRD65	ENSG00000235098	Transcript	ENST00000436362.1	protein_coding	2/2	-	289	291	97	A/X	gcT/gc	-	A	A/-	-1	-	-
1:1355779-1355780	-	frameshift_variant	HIGH	ANKRD65	ENSG00000235098	Transcript	ENST00000537107.1	protein_coding	s	-	540	402	134	A/X	gcT/gc	-	A	A/-	-1	-	-
1:16049696-16049696	T	splice_donor_variant,non_coding_transcript_variant	HIGH	RP11-288I21.1	ENSG00000237938	Transcript	ENST00000453804.1	antisense	-	3/3	-	-	-	-	-	-	C	C/T	-1	-	-
1:16049783-16049783	A	splice_acceptor_variant,non_coding_transcript_variant	HIGH	RP11-288I21.1	ENSG00000237938	Transcript	ENST00000453804.1	antisense	-	2/3	-	-	-	-	-	-	G	G/A	-1	-	-
1:16918438-16918438	G	stop_lost,NMD_transcript_variant	HIGH	NBPF1	ENSG00000219481	Transcript	ENST00000392963.5	nonsense_mediated_decay	4/19	-	537	79	27	*/Q	Tag/Cag	-	A	A/G	-1	-	-
1:16918438-16918438	G	stop_lost	HIGH	NBPF1	ENSG00000219481	Transcript	ENST00000430580.2	protein_coding	7/29	-	967	79	27	*/Q	Tag/Cag	-	A	A/G	-1	-	-
1:48865021-48865021	A	splice_donor_variant	HIGH	SPATA6	ENSG00000132122	Transcript	ENST00000371841.1	protein_coding	-	2/6	-	-	-	-	-	-	G	G/A	-1	-	-
1:48865021-48865021	A	splice_donor_variant	HIGH	SPATA6	ENSG00000132122	Transcript	ENST00000371843.3	protein_coding	-	7/12	-	-	-	-	-	-	G	G/A	-1	-	-
1:48865021-48865021	A	splice_donor_variant	HIGH	SPATA6	ENSG00000132122	Transcript	ENST00000371847.3	protein_coding	-	7/12	-	-	-	-	-	-	G	G/A	-1	-	-
1:48865021-48865021	A	splice_donor_variant	HIGH	SPATA6	ENSG00000132122	Transcript	ENST00000396199.3	protein_coding	-	6/11	-	-	-	-	-	-	G	G/A	-1	-	-
1:48865021-48865021	A	splice_donor_variant,non_coding_transcript_variant	HIGH	SPATA6	ENSG00000132122	Transcript	ENST00000490850.1	processed_transcript	-	2/6	-	-	-	-	-	-	G	G/A	-1	-	-
1:48865021-48865021	A	splice_donor_variant,NMD_transcript_variant	HIGH	SPATA6	ENSG00000132122	Transcript	ENST00000603831.1	nonsense_mediated_decay	-	2/8	-	-	-	-	-	-	G	G/A	-1	-	-
1:55075501-55075501	G	stop_lost	HIGH	FAM151A	ENSG00000162391	Transcript	ENST00000302250.2	protein_coding	8/8	-	1359	1198	400	*/Q	Tag/Cag	-	A	A/G	-1	-	-
1:150998101-150998101	T	stop_gained	HIGH	PRUNE	ENSG00000143363	Transcript	ENST00000271619.8	protein_coding	3/5	-	310	154	52	G/*	Gga/Tga	-	G	G/T	1	-	-
1:150998101-150998101	T	stop_gained	HIGH	PRUNE	ENSG00000143363	Transcript	ENST00000271620.3	protein_coding	5/8	-	787	631	211	G/*	Gga/Tga	-	G	G/T	1	-	-
1:150998101-150998101	T	stop_gained	HIGH	PRUNE	ENSG00000143363	Transcript	ENST00000368934.1	protein_coding	2/4	-	165	85	29	G/*	Gga/Tga	-	G	G/T	1	-	-
1:150998101-150998101	T	stop_gained	HIGH	PRUNE	ENSG00000143363	Transcript	ENST00000368936.1	protein_coding	4/7	-	578	85	29	G/*	Gga/Tga	-	G	G/T	1	-	-
1:150998101-150998101	T	stop_gained	HIGH	PRUNE	ENSG00000143363	Transcript	ENST00000368937.1	protein_coding	2/4	-	305	85	29	G/*	Gga/Tga	-	G	G/T	1	-	-
1:150998101-150998101	T	stop_gained	HIGH	PRUNE	ENSG00000143363	Transcript	ENST00000431193.1	protein_coding	3/5	-	394	85	29	G/*	Gga/Tga	-	G	G/T	1	-	-
1:150998101-150998101	T	stop_gained	HIGH	PRUNE	ENSG00000143363	Transcript	ENST00000450884.1	protein_coding	3/6	-	491	85	29	G/*	Gga/Tga	-	G	G/T	1	-	-
1:156562415-156562415	C	stop_lost	HIGH	APOA1BP	ENSG00000163382	Transcript	ENST00000368233.3	protein_coding	4/5	-	496	469	157	*/Q	Tag/Cag	COSV100963864	T	T/C	1	-	-
1:156562415-156562415	C	stop_lost	HIGH	APOA1BP	ENSG00000163382	Transcript	ENST00000368234.3	protein_coding	4/6	-	512	469	157	*/Q	Tag/Cag	COSV100963864	T	T/C	1	-	-
1:156562415-156562415	C	stop_lost	HIGH	APOA1BP	ENSG00000163382	Transcript	ENST00000368235.3	protein_coding	4/6	-	512	469	157	*/Q	Tag/Cag	COSV100963864	T	T/C	1	-	-
1:156562460-156562460	T	stop_gained,splice_region_variant	HIGH	APOA1BP	ENSG00000163382	Transcript	ENST00000368233.3	protein_coding	4/5	-	541	514	172	Q/*	Cag/Tag	-	C	C/T	1	-	-
1:156562460-156562460	T	stop_gained,splice_region_variant	HIGH	APOA1BP	ENSG00000163382	Transcript	ENST00000368234.3	protein_coding	4/6	-	557	514	172	Q/*	Cag/Tag	-	C	C/T	1	-	-
1:156562460-156562460	T	stop_gained,splice_region_variant	HIGH	APOA1BP	ENSG00000163382	Transcript	ENST00000368235.3	protein_coding	4/6	-	557	514	172	Q/*	Cag/Tag	-	C	C/T	1	-	-
1:205084091-205084091	T	splice_acceptor_variant	HIGH	RBBP5	ENSG00000117222	Transcript	ENST00000264515.6	protein_coding	-	2/13	-	-	-	-	-	-	C	C/T	-1	-	-
1:205084091-205084091	T	splice_acceptor_variant	HIGH	RBBP5	ENSG00000117222	Transcript	ENST00000367164.1	protein_coding	-	2/13	-	-	-	-	-	-	C	C/T	-1	-	-
1:205084091-205084091	T	splice_acceptor_variant,non_coding_transcript_variant	HIGH	RBBP5	ENSG00000117222	Transcript	ENST00000484379.1	processed_transcript	-	1/2	-	-	-	-	-	-	C	C/T	-1	-	-
10:73847938-73847939	-	frameshift_variant,stop_lost	HIGH	SPOCK2	ENSG00000107742	Transcript	ENST00000317376.4	protein_coding	2/12	-	476	148	50	*/X	Tag/ag	-	A	A/-	-1	-	-
10:73847938-73847939	-	frameshift_variant,stop_lost	HIGH	SPOCK2	ENSG00000107742	Transcript	ENST00000373109.2	protein_coding	1/11	-	593	148	50	*/X	Tag/ag	-	A	A/-	-1	-	-
10:73847938-73847939	-	frameshift_variant,stop_lost	HIGH	SPOCK2	ENSG00000107742	Transcript	ENST00000412663.1	protein_coding	2/3	-	476	148	50	*/X	Tag/ag	-	A	A/-	-1	-	-
10:73847938-73847939	-	frameshift_variant,stop_lost	HIGH	SPOCK2	ENSG00000107742	Transcript	ENST00000536168.1	protein_coding	1/11	-	148	148	50	*/X	Tag/ag	-	A	A/-	-1	-	-
11:62138902-62138902	C	splice_donor_variant,non_coding_transcript_variant	HIGH	RCC2P6	ENSG00000254454	Transcript	ENST00000526625.2	processed_pseudogene	-	1/2	-	-	-	-	-	-	T	T/C	1	-	-
11:119027725-119027726	-	splice_donor_variant	HIGH	ABCG4	ENSG00000172350	Transcript	ENST00000307417.3	protein_coding	-	9/14	-	-	-	-	-	-	C	C/-	1	-	-
11:119027725-119027726	-	splice_donor_variant	HIGH	ABCG4	ENSG00000172350	Transcript	ENST00000449422.2	protein_coding	-	9/14	-	-	-	-	-	-	C	C/-	1	-	-
11:119027725-119027726	-	splice_donor_variant	HIGH	ABCG4	ENSG00000172350	Transcript	ENST00000531739.1	protein_coding	-	8/13	-	-	-	-	-	-	C	C/-	1	-	-
11:119027725-119027726	-	splice_donor_variant,non_coding_transcript_variant	HIGH	ABCG4	ENSG00000172350	Transcript	ENST00000533694.1	retained_intron	-	7/9	-	-	-	-	-	-	C	C/-	1	-	-
11:119027725-119027726	-	splice_donor_variant	HIGH	ABCG4	ENSG00000172350	Transcript	ENST00000534402.1	protein_coding	-	2/2	-	-	-	-	-	-	C	C/-	1	-	-
12:7848178-7848178	C	stop_gained	HIGH	GDF3	ENSG00000184344	Transcript	ENST00000329913.3	protein_coding	1/2	-	195	147	49	Y/*	taC/taG	-	G	G/C	-1	-	-
12:52822400-52822400	G	splice_donor_variant	HIGH	KRT75	ENSG00000170454	Transcript	ENST00000252245.5	protein_coding	-	6/8	-	-	-	-	-	-	A	A/G	-1	-	-
14:21500477-21500477	A	splice_acceptor_variant	HIGH	TPPP2	ENSG00000179636	Transcript	ENST00000481535.1	protein_coding	-	2/3	-	-	-	-	-	-	G	G/A	1	-	-
14:21500477-21500477	A	splice_acceptor_variant	HIGH	TPPP2	ENSG00000179636	Transcript	ENST00000555751.1	protein_coding	-	1/2	-	-	-	-	-	-	G	G/A	1	-	-
15:41191433-41191433	A	frameshift_variant	HIGH	VPS18	ENSG00000104142	Transcript	ENST00000220509.5	protein_coding	4/5	-	756-757	417-418	139-140	-/X	-/A	-	-	-/A	1	-	-
15:84909036-84909037	-	frameshift_variant,stop_lost	HIGH	GOLGA6L4	ENSG00000184206	Transcript	ENST00000422563.2	protein_coding	2/6	-	136	136	46	*/X	Tag/ag	-	T	T/-	1	-	-
15:84909036-84909037	-	frameshift_variant,stop_lost	HIGH	GOLGA6L4	ENSG00000184206	Transcript	ENST00000510439.2	protein_coding	6/9	-	993	931	311	*/X	Tag/ag	-	T	T/-	1	-	-
16:2009735-2009736	-	frameshift_variant	HIGH	NDUFB10	ENSG00000140990	Transcript	ENST00000268668.6	protein_coding	1/4	-	228	111	37	R/X	cgG/cg	-	G	G/-	1	-	-
16:2009735-2009736	-	frameshift_variant	HIGH	NDUFB10	ENSG00000140990	Transcript	ENST00000543683.2	protein_coding	1/3	-	193	111	37	R/X	cgG/cg	-	G	G/-	1	-	-
16:2009735-2009736	-	frameshift_variant	HIGH	NDUFB10	ENSG00000140990	Transcript	ENST00000569148.1	protein_coding	1/4	-	184	111	37	R/X	cgG/cg	-	G	G/-	1	-	-
16:2009735-2009736	-	frameshift_variant	HIGH	NDUFB10	ENSG00000140990	Transcript	ENST00000570172.1	protein_coding	1/4	-	178	111	37	R/X	cgG/cg	-	G	G/-	1	-	-
16:11933617-11933619	-	frameshift_variant	HIGH	RSL1D1	ENSG00000171490	Transcript	ENST00000355674.5	protein_coding	8/9	-	1108-1109	1076-1077	359	D/X	gAT/g	-	AT	AT/-	-1	-	-
16:11933617-11933619	-	frameshift_variant	HIGH	RSL1D1	ENSG00000171490	Transcript	ENST00000542106.1	protein_coding	7/8	-	1007-1008	419-420	140	D/X	gAT/g	-	AT	AT/-	-1	-	-
16:11933617-11933619	-	frameshift_variant	HIGH	RSL1D1	ENSG00000171490	Transcript	ENST00000571133.1	protein_coding	8/9	-	1152-1153	1079-1080	360	D/X	gAT/g	-	AT	AT/-	-1	-	-
17:3662751-3662751	C	frameshift_variant	HIGH	ITGAE	ENSG00000083457	Transcript	ENST00000263087.4	protein_coding	8/31	-	909-910	810-811	270-271	-/X	-/G	-	-	-/C	-1	-	-
17:3664718-3664718	G	stop_lost	HIGH	ITGAE	ENSG00000083457	Transcript	ENST00000263087.4	protein_coding	5/31	-	511	412	138	*/Q	Tag/Cag	COSV53999253	A	A/G	-1	-	-
17:29622916-29622916	C	frameshift_variant	HIGH	OMG	ENSG00000126861	Transcript	ENST00000247271.4	protein_coding	2/2	-	695-696	433-434	145	L/RX	cta/cGta	-	-	-/C	-1	-	-
19:4847701-4847701	G	splice_donor_variant	HIGH	PLIN3	ENSG00000105355	Transcript	ENST00000221957.4	protein_coding	-	6/7	-	-	-	-	-	-	A	A/G	-1	-	-
19:4847701-4847701	G	splice_donor_variant	HIGH	PLIN3	ENSG00000105355	Transcript	ENST00000585479.1	protein_coding	-	6/7	-	-	-	-	-	-	A	A/G	-1	-	-
19:4847701-4847701	G	splice_donor_variant	HIGH	PLIN3	ENSG00000105355	Transcript	ENST00000592528.1	protein_coding	-	6/7	-	-	-	-	-	-	A	A/G	-1	-	-
19:5041167-5041167	C	stop_lost	HIGH	KDM4B	ENSG00000127663	Transcript	ENST00000159111.4	protein_coding	5/23	-	555	337	113	*/Q	Tag/Cag	-	T	T/C	1	-	-
19:5041167-5041167	C	stop_lost	HIGH	KDM4B	ENSG00000127663	Transcript	ENST00000381759.4	protein_coding	5/12	-	544	337	113	*/Q	Tag/Cag	-	T	T/C	1	-	-
19:5041167-5041167	C	stop_lost	HIGH	KDM4B	ENSG00000127663	Transcript	ENST00000536461.1	protein_coding	4/23	-	377	337	113	*/Q	Tag/Cag	-	T	T/C	1	-	-
19:5041167-5041167	C	stop_lost	HIGH	KDM4B	ENSG00000127663	Transcript	ENST00000588337.1	protein_coding	4/4	-	479	337	113	*/Q	Tag/Cag	-	T	T/C	1	-	-
19:15540728-15540730	-	frameshift_variant	HIGH	WIZ	ENSG00000011451	Transcript	ENST00000389282.4	protein_coding	5/10	-	2981-2982	2767-2768	923	G/X	GGc/c	-	CC	CC/-	-1	-	-
19:15540728-15540730	-	frameshift_variant	HIGH	WIZ	ENSG00000011451	Transcript	ENST00000545156.1	protein_coding	2/8	-	343-344	310-311	104	G/X	GGc/c	-	CC	CC/-	-1	-	-
19:15540728-15540730	-	frameshift_variant	HIGH	WIZ	ENSG00000011451	Transcript	ENST00000599686.3	protein_coding	3/8	-	466-467	319-320	107	G/X	GGc/c	-	CC	CC/-	-1	-	-
19:15540728-15540730	-	frameshift_variant	HIGH	WIZ	ENSG00000011451	Transcript	ENST00000599910.2	protein_coding	3/9	-	468-469	319-320	107	G/X	GGc/c	-	CC	CC/-	-1	-	-
19:15540737-15540739	-	frameshift_variant	HIGH	WIZ	ENSG00000011451	Transcript	ENST00000389282.4	protein_coding	5/10	-	2972-2973	2758-2759	920	M/X	ATg/g	-	AT	AT/-	-1	-	-
19:15540737-15540739	-	frameshift_variant	HIGH	WIZ	ENSG00000011451	Transcript	ENST00000545156.1	protein_coding	2/8	-	334-335	301-302	101	M/X	ATg/g	-	AT	AT/-	-1	-	-
19:15540737-15540739	-	frameshift_variant	HIGH	WIZ	ENSG00000011451	Transcript	ENST00000599686.3	protein_coding	3/8	-	457-458	310-311	104	M/X	ATg/g	-	AT	AT/-	-1	-	-
19:15540737-15540739	-	frameshift_variant	HIGH	WIZ	ENSG00000011451	Transcript	ENST00000599910.2	protein_coding	3/9	-	459-460	310-311	104	M/X	ATg/g	-	AT	AT/-	-1	-	-
19:15540751-15540752	-	frameshift_variant	HIGH	WIZ	ENSG00000011451	Transcript	ENST00000389282.4	protein_coding	5/10	-	2959	2745	915	V/X	gtC/gt	-	G	G/-	-1	-	-
19:15540751-15540752	-	frameshift_variant	HIGH	WIZ	ENSG00000011451	Transcript	ENST00000545156.1	protein_coding	2/8	-	321	288	96	V/X	gtC/gt	-	G	G/-	-1	-	-
19:15540751-15540752	-	frameshift_variant	HIGH	WIZ	ENSG00000011451	Transcript	ENST00000599686.3	protein_coding	3/8	-	444	297	99	V/X	gtC/gt	-	G	G/-	-1	-	-
19:15540751-15540752	-	frameshift_variant	HIGH	WIZ	ENSG00000011451	Transcript	ENST00000599910.2	protein_coding	3/9	-	446	297	99	V/X	gtC/gt	-	G	G/-	-1	-	-
19:17405591-17405591	GCTGAAAG	frameshift_variant	HIGH	ABHD8	ENSG00000127220	Transcript	ENST00000247706.3	protein_coding	3/5	-	1064-1065	824-825	275	I/IFQX	atc/atCTTTCAGCc	-	-	-/GCTGAAAG	-1	-	-
19:39100315-39100315	A	splice_acceptor_variant	HIGH	MAP4K1	ENSG00000104814	Transcript	ENST00000396857.2	protein_coding	-	12/30	-	-	-	-	-	-	G	G/A	-1	-	-
19:39100315-39100315	A	splice_acceptor_variant	HIGH	MAP4K1	ENSG00000104814	Transcript	ENST00000423454.2	protein_coding	-	3/12	-	-	-	-	-	-	G	G/A	-1	-	-
19:39100315-39100315	A	splice_acceptor_variant,NMD_transcript_variant	HIGH	MAP4K1	ENSG00000104814	Transcript	ENST00000585583.1	nonsense_mediated_decay	-	3/12	-	-	-	-	-	-	G	G/A	-1	-	-
19:39100315-39100315	A	splice_acceptor_variant	HIGH	MAP4K1	ENSG00000104814	Transcript	ENST00000586296.1	protein_coding	-	12/15	-	-	-	-	-	-	G	G/A	-1	-	-
19:39100315-39100315	A	splice_acceptor_variant,non_coding_transcript_variant	HIGH	MAP4K1	ENSG00000104814	Transcript	ENST00000589002.1	processed_transcript	-	3/7	-	-	-	-	-	-	G	G/A	-1	-	-
19:39100315-39100315	A	splice_acceptor_variant	HIGH	MAP4K1	ENSG00000104814	Transcript	ENST00000589130.1	protein_coding	-	13/31	-	-	-	-	-	-	G	G/A	-1	-	-
19:39100315-39100315	A	splice_acceptor_variant	HIGH	MAP4K1	ENSG00000104814	Transcript	ENST00000591517.1	protein_coding	-	12/31	-	-	-	-	-	-	G	G/A	-1	-	-
19:39877858-39877858	C	stop_gained,NMD_transcript_variant	HIGH	PAF1	ENSG00000006712	Transcript	ENST00000416728.3	nonsense_mediated_decay	11/13	-	1127	837	279	Y/*	taT/taG	-	A	A/C	-1	-	-
19:41009797-41009797	C	stop_lost	HIGH	SPTBN4	ENSG00000160460	Transcript	ENST00000338932.3	protein_coding	12/31	-	1525	1423	475	*/Q	Tag/Cag	COSV58951573	T	T/C	1	-	-
19:41009797-41009797	C	stop_lost	HIGH	SPTBN4	ENSG00000160460	Transcript	ENST00000344104.3	protein_coding	12/18	-	1525	1423	475	*/Q	Tag/Cag	COSV58951573	T	T/C	1	-	-
19:41009797-41009797	C	stop_lost	HIGH	SPTBN4	ENSG00000160460	Transcript	ENST00000352632.3	protein_coding	12/36	-	1509	1423	475	*/Q	Tag/Cag	COSV58951573	T	T/C	1	-	-
19:41009797-41009797	C	stop_lost	HIGH	SPTBN4	ENSG00000160460	Transcript	ENST00000595535.1	protein_coding	12/27	-	1509	1423	475	*/Q	Tag/Cag	COSV58951573	T	T/C	1	-	-
19:41009797-41009797	C	stop_lost	HIGH	SPTBN4	ENSG00000160460	Transcript	ENST00000598249.1	protein_coding	12/36	-	1525	1423	475	*/Q	Tag/Cag	COSV58951573	T	T/C	1	-	-
2:95950753-95950753	AA	frameshift_variant	HIGH	PROM2	ENSG00000155066	Transcript	ENST00000317620.9	protein_coding	15/24	-	1898-1899	1765-1766	589	K/KX	aaa/aAAaa	-	-	-/AA	1	-	-
2:95950753-95950753	AA	frameshift_variant	HIGH	PROM2	ENSG00000155066	Transcript	ENST00000317668.4	protein_coding	15/24	-	1898-1899	1765-1766	589	K/KX	aaa/aAAaa	-	-	-/AA	1	-	-
2:95950753-95950753	AA	frameshift_variant	HIGH	PROM2	ENSG00000155066	Transcript	ENST00000403131.2	protein_coding	15/24	-	1898-1899	1765-1766	589	K/KX	aaa/aAAaa	-	-	-/AA	1	-	-
2:95950757-95950759	-	frameshift_variant	HIGH	PROM2	ENSG00000155066	Transcript	ENST00000317620.9	protein_coding	15/24	-	1903-1904	1770-1771	590-591	VH/VX	gtGCac/gtac	-	GC	GC/-	1	-	-
2:95950757-95950759	-	frameshift_variant	HIGH	PROM2	ENSG00000155066	Transcript	ENST00000317668.4	protein_coding	15/24	-	1903-1904	1770-1771	590-591	VH/VX	gtGCac/gtac	-	GC	GC/-	1	-	-
2:95950757-95950759	-	frameshift_variant	HIGH	PROM2	ENSG00000155066	Transcript	ENST00000403131.2	protein_coding	15/24	-	1903-1904	1770-1771	590-591	VH/VX	gtGCac/gtac	-	GC	GC/-	1	-	-
20:61910571-61910571	T	splice_acceptor_variant	HIGH	ARFGAP1	ENSG00000101199	Transcript	ENST00000518601.2	protein_coding	-	6/11	-	-	-	-	-	-	C	C/T	1	-	-
3:52512471-52512471	T	stop_gained	HIGH	NISCH	ENSG00000010322	Transcript	ENST00000345716.4	protein_coding	11/21	-	1314	1180	394	Q/*	Cag/Tag	-	C	C/T	1	-	-
3:52512471-52512471	T	stop_gained	HIGH	NISCH	ENSG00000010322	Transcript	ENST00000420808.2	protein_coding	11/14	-	1205	1180	394	Q/*	Cag/Tag	-	C	C/T	1	-	-
3:52512471-52512471	T	stop_gained	HIGH	NISCH	ENSG00000010322	Transcript	ENST00000479054.1	protein_coding	12/22	-	1252	1180	394	Q/*	Cag/Tag	-	C	C/T	1	-	-
3:52512471-52512471	T	stop_gained	HIGH	NISCH	ENSG00000010322	Transcript	ENST00000488380.1	protein_coding	11/13	-	1205	1180	394	Q/*	Cag/Tag	-	C	C/T	1	-	-
3:113304023-113304023	C	splice_acceptor_variant	HIGH	SIDT1	ENSG00000072858	Transcript	ENST00000264852.4	protein_coding	-	8/24	-	-	-	-	-	COSV53498877	T	T/C	1	-	-
3:113304023-113304023	C	splice_acceptor_variant	HIGH	SIDT1	ENSG00000072858	Transcript	ENST00000393830.3	protein_coding	-	8/25	-	-	-	-	-	COSV53498877	T	T/C	1	-	-
3:113304023-113304023	C	splice_acceptor_variant,non_coding_transcript_variant	HIGH	SIDT1	ENSG00000072858	Transcript	ENST00000488390.1	retained_intron	-	1/3	-	-	-	-	-	COSV53498877	T	T/C	1	-	-
3:129140359-129140359	TTAG	frameshift_variant	HIGH	EFCAB12	ENSG00000172771	Transcript	ENST00000326085.3	protein_coding	2/9	-	499-500	336-337	112-113	-/LX	-/CTAA	-	-	-/TTAG	-1	-	-
3:129140359-129140359	TTAG	frameshift_variant	HIGH	EFCAB12	ENSG00000172771	Transcript	ENST00000505956.1	protein_coding	2/9	-	499-500	336-337	112-113	-/LX	-/CTAA	-	-	-/TTAG	-1	-	-
4:25673283-25673287	-	frameshift_variant	HIGH	SLC34A2	ENSG00000157765	Transcript	ENST00000382051.3	protein_coding	9/13	-	1039-1042	989-992	330-331	TH/X	aCACAt/at	-	CACA	CACA/-	1	-	-
4:25673283-25673287	-	frameshift_variant	HIGH	SLC34A2	ENSG00000157765	Transcript	ENST00000503434.1	protein_coding	9/13	-	1090-1093	986-989	329-330	TH/X	aCACAt/at	-	CACA	CACA/-	1	-	-
4:25673283-25673287	-	frameshift_variant	HIGH	SLC34A2	ENSG00000157765	Transcript	ENST00000504570.1	protein_coding	9/13	-	1058-1061	986-989	329-330	TH/X	aCACAt/at	-	CACA	CACA/-	1	-	-
4:25673289-25673289	AGGGA	frameshift_variant	HIGH	SLC34A2	ENSG00000157765	Transcript	ENST00000382051.3	protein_coding	9/13	-	1044-1045	994-995	332	G/EGX	ggc/gAGGGAgc	-	-	-/AGGGA	1	-	-
4:25673289-25673289	AGGGA	frameshift_variant	HIGH	SLC34A2	ENSG00000157765	Transcript	ENST00000503434.1	protein_coding	9/13	-	1095-1096	991-992	331	G/EGX	ggc/gAGGGAgc	-	-	-/AGGGA	1	-	-
4:25673289-25673289	AGGGA	frameshift_variant	HIGH	SLC34A2	ENSG00000157765	Transcript	ENST00000504570.1	protein_coding	9/13	-	1063-1064	991-992	331	G/EGX	ggc/gAGGGAgc	-	-	-/AGGGA	1	-	-
4:44683207-44683207	A	frameshift_variant	HIGH	GUF1	ENSG00000151806	Transcript	ENST00000281543.5	protein_coding	4/17	-	688-689	494-495	165	V/VX	gtt/gtAt	-	-	-/A	1	-	-
5:10263341-10263342	-	frameshift_variant	HIGH	CCT5	ENSG00000150753	Transcript	ENST00000280326.4	protein_coding	10/11	-	1834	1414	472	K/X	Aag/ag	-	A	A/-	1	-	-
5:10263341-10263342	-	frameshift_variant	HIGH	CCT5	ENSG00000150753	Transcript	ENST00000503026.1	protein_coding	10/11	-	1426	1351	451	K/X	Aag/ag	-	A	A/-	1	-	-
5:10263341-10263342	-	frameshift_variant	HIGH	CCT5	ENSG00000150753	Transcript	ENST00000506600.1	protein_coding	9/10	-	1499	1135	379	K/X	Aag/ag	-	A	A/-	1	-	-
5:10263341-10263342	-	frameshift_variant	HIGH	CCT5	ENSG00000150753	Transcript	ENST00000515390.1	protein_coding	9/10	-	1374	1249	417	K/X	Aag/ag	-	A	A/-	1	-	-
5:10263341-10263342	-	frameshift_variant	HIGH	CCT5	ENSG00000150753	Transcript	ENST00000515676.1	protein_coding	10/11	-	1666	1300	434	K/X	Aag/ag	-	A	A/-	1	-	-
5:36122963-36122964	-	frameshift_variant,stop_lost	HIGH	LMBRD2	ENSG00000164187	Transcript	ENST00000296603.4	protein_coding	8/18	-	1385	922	308	*/X	Taa/aa	-	A	A/-	-1	-	-
5:39389959-39389959	A	stop_gained	HIGH	DAB2	ENSG00000153071	Transcript	ENST00000320816.6	protein_coding	6/15	-	1006	538	180	E/*	Gaa/Taa	-	C	C/A	-1	-	-
5:39389959-39389959	A	stop_gained	HIGH	DAB2	ENSG00000153071	Transcript	ENST00000339788.6	protein_coding	6/14	-	816	538	180	E/*	Gaa/Taa	-	C	C/A	-1	-	-
5:39389959-39389959	A	stop_gained	HIGH	DAB2	ENSG00000153071	Transcript	ENST00000509337.1	protein_coding	5/13	-	618	538	180	E/*	Gaa/Taa	-	C	C/A	-1	-	-
5:39389959-39389959	A	stop_gained	HIGH	DAB2	ENSG00000153071	Transcript	ENST00000545653.1	protein_coding	6/14	-	1069	538	180	E/*	Gaa/Taa	-	C	C/A	-1	-	-
5:43509360-43509360	C	frameshift_variant	HIGH	C5orf34	ENSG00000172244	Transcript	ENST00000306862.2	protein_coding	2/13	-	457-458	81-82	27-28	-/X	-/G	-	-	-/C	-1	-	-
6:31626851-31626851	A	stop_gained	HIGH	C6orf47	ENSG00000204439	Transcript	ENST00000375911.1	protein_coding	1/1	-	1699	874	292	K/*	Aag/Tag	-	T	T/A	-1	-	-
6:44217517-44217517	C	stop_lost	HIGH	HSP90AB1	ENSG00000096384	Transcript	ENST00000353801.3	protein_coding	4/12	-	582	460	154	*/Q	Tag/Cag	-	T	T/C	1	-	-
6:44217517-44217517	C	stop_lost	HIGH	HSP90AB1	ENSG00000096384	Transcript	ENST00000371554.1	protein_coding	4/12	-	674	460	154	*/Q	Tag/Cag	-	T	T/C	1	-	-
6:44217517-44217517	C	stop_lost	HIGH	HSP90AB1	ENSG00000096384	Transcript	ENST00000371646.5	protein_coding	4/12	-	569	460	154	*/Q	Tag/Cag	-	T	T/C	1	-	-
7:98961257-98961257	C	splice_donor_variant	HIGH	ARPC1A	ENSG00000241685	Transcript	ENST00000262942.5	protein_coding	-	9/9	-	-	-	-	-	-	G	G/C	1	-	-
7:98961257-98961257	C	splice_donor_variant,NMD_transcript_variant	HIGH	ARPC1A	ENSG00000241685	Transcript	ENST00000432786.1	nonsense_mediated_decay	-	9/9	-	-	-	-	-	-	G	G/C	1	-	-
7:98961257-98961257	C	splice_donor_variant	HIGH	ARPC1A	ENSG00000241685	Transcript	ENST00000432884.2	protein_coding	-	11/13	-	-	-	-	-	-	G	G/C	1	-	-
7:98961257-98961257	C	splice_donor_variant,NMD_transcript_variant	HIGH	ARPC1A	ENSG00000241685	Transcript	ENST00000441989.2	nonsense_mediated_decay	-	11/13	-	-	-	-	-	-	G	G/C	1	-	-
7:98961257-98961257	C	splice_donor_variant,non_coding_transcript_variant	HIGH	ARPC1A	ENSG00000241685	Transcript	ENST00000463009.1	processed_transcript	-	3/3	-	-	-	-	-	-	G	G/C	1	-	-
7:98961257-98961257	C	splice_donor_variant,non_coding_transcript_variant	HIGH	ARPC1A	ENSG00000241685	Transcript	ENST00000477240.1	retained_intron	-	1/1	-	-	-	-	-	-	G	G/C	1	-	-
7:100684145-100684145	C	stop_lost	HIGH	MUC17	ENSG00000169876	Transcript	ENST00000306151.4	protein_coding	3/13	-	9512	9448	3150	*/Q	Taa/Caa	COSV106098646	T	T/C	1	-	-
7:100684145-100684145	C	stop_lost,NMD_transcript_variant	HIGH	MUC17	ENSG00000169876	Transcript	ENST00000379439.3	nonsense_mediated_decay	3/12	-	9512	9448	3150	*/Q	Taa/Caa	COSV106098646	T	T/C	1	-	-
7:142500207-142500207	T	frameshift_variant	HIGH	TRBC2	ENSG00000211772	Transcript	ENST00000466254.1	TR_C_gene	4/4	-	533-534	534-535	178-179	-/X	-/T	-	-	-/T	1	-	-
9:39078751-39078751	C	stop_lost	HIGH	CNTNAP3	ENSG00000106714	Transcript	ENST00000297668.6	protein_coding	22/24	-	3683	3609	1203	*/W	tgA/tgG	-	T	T/C	-1	-	-
9:39078751-39078751	C	stop_lost	HIGH	CNTNAP3	ENSG00000106714	Transcript	ENST00000377656.2	protein_coding	21/23	-	3510	3366	1122	*/W	tgA/tgG	-	T	T/C	-1	-	-
9:39088492-39088492	A	stop_gained	HIGH	CNTNAP3	ENSG00000106714	Transcript	ENST00000297668.6	protein_coding	19/24	-	3222	3148	1050	R/*	Aga/Tga	-	T	T/A	-1	-	-
9:39088492-39088492	A	stop_gained	HIGH	CNTNAP3	ENSG00000106714	Transcript	ENST00000358144.2	protein_coding	17/18	-	2940	2884	962	R/*	Aga/Tga	-	T	T/A	-1	-	-
9:39088492-39088492	A	stop_gained	HIGH	CNTNAP3	ENSG00000106714	Transcript	ENST00000377656.2	protein_coding	18/23	-	3049	2905	969	R/*	Aga/Tga	-	T	T/A	-1	-	-
1:1354531-1354531	A	synonymous_variant	LOW	ANKRD65	ENSG00000235098	Transcript	ENST00000537107.1	protein_coding	4/4	-	1287	1149	383	P	ccC/ccT	-	G	G/A	-1	-	-
1:7809855-7809855	C	splice_donor_region_variant,intron_variant	LOW	CAMTA1	ENSG00000171735	Transcript	ENST00000495233.1	protein_coding	-	8/10	-	-	-	-	-	-	G	G/C	1	-	-
1:16056382-16056382	G	synonymous_variant	LOW	PLEKHM2	ENSG00000116786	Transcript	ENST00000375793.2	protein_coding	13/19	-	2275	2106	702	K	aaA/aaG	COSV65398791	A	A/G	1	-	-
1:16056382-16056382	G	synonymous_variant	LOW	PLEKHM2	ENSG00000116786	Transcript	ENST00000375799.3	protein_coding	14/20	-	2393	2166	722	K	aaA/aaG	COSV65398791	A	A/G	1	-	-
1:16057173-16057173	G	synonymous_variant	LOW	PLEKHM2	ENSG00000116786	Transcript	ENST00000375793.2	protein_coding	14/19	-	2464	2295	765	S	tcT/tcG	-	T	T/G	1	-	-
1:16057173-16057173	G	synonymous_variant	LOW	PLEKHM2	ENSG00000116786	Transcript	ENST00000375799.3	protein_coding	15/20	-	2582	2355	785	S	tcT/tcG	-	T	T/G	1	-	-
1:16577417-16577417	A	synonymous_variant	LOW	FBXO42	ENSG00000037637	Transcript	ENST00000375592.3	protein_coding	10/10	-	2119	1902	634	P	ccA/ccT	-	T	T/A	-1	-	-
1:27100305-27100305	C	synonymous_variant	LOW	ARID1A	ENSG00000117713	Transcript	ENST00000324856.7	protein_coding	17/20	-	4388	4017	1339	Y	taT/taC	COSV105877881	T	T/C	1	-	-
1:27100305-27100305	C	synonymous_variant	LOW	ARID1A	ENSG00000117713	Transcript	ENST00000374152.2	protein_coding	16/19	-	3151	2868	956	Y	taT/taC	COSV105877881	T	T/C	1	-	-
1:27100305-27100305	C	synonymous_variant	LOW	ARID1A	ENSG00000117713	Transcript	ENST00000430799.2	protein_coding	6/9	-	706	708	236	Y	taT/taC	COSV105877881	T	T/C	1	-	-
1:27100305-27100305	C	synonymous_variant	LOW	ARID1A	ENSG00000117713	Transcript	ENST00000457599.2	protein_coding	17/20	-	4017	4017	1339	Y	taT/taC	COSV105877881	T	T/C	1	-	-
1:27100305-27100305	C	synonymous_variant,NMD_transcript_variant	LOW	ARID1A	ENSG00000117713	Transcript	ENST00000466382.1	nonsense_mediated_decay	4/6	-	326	327	109	Y	taT/taC	COSV105877881	T	T/C	1	-	-
1:31426837-31426837	T	splice_polypyrimidine_tract_variant,intron_variant	LOW	PUM1	ENSG00000134644	Transcript	ENST00000257075.5	protein_coding	-	14/21	-	-	-	-	-	-	A	A/T	-1	-	-
1:31426837-31426837	T	splice_polypyrimidine_tract_variant,intron_variant	LOW	PUM1	ENSG00000134644	Transcript	ENST00000373741.4	protein_coding	-	14/21	-	-	-	-	-	-	A	A/T	-1	-	-
1:31426837-31426837	T	splice_polypyrimidine_tract_variant,intron_variant	LOW	PUM1	ENSG00000134644	Transcript	ENST00000373742.2	protein_coding	-	12/19	-	-	-	-	-	-	A	A/T	-1	-	-
1:31426837-31426837	T	splice_polypyrimidine_tract_variant,intron_variant	LOW	PUM1	ENSG00000134644	Transcript	ENST00000373747.3	protein_coding	-	14/21	-	-	-	-	-	-	A	A/T	-1	-	-
1:31426837-31426837	T	splice_polypyrimidine_tract_variant,intron_variant	LOW	PUM1	ENSG00000134644	Transcript	ENST00000423018.2	protein_coding	-	11/18	-	-	-	-	-	-	A	A/T	-1	-	-
1:31426837-31426837	T	splice_polypyrimidine_tract_variant,intron_variant	LOW	PUM1	ENSG00000134644	Transcript	ENST00000424085.2	protein_coding	-	10/17	-	-	-	-	-	-	A	A/T	-1	-	-
1:31426837-31426837	T	splice_polypyrimidine_tract_variant,intron_variant	LOW	PUM1	ENSG00000134644	Transcript	ENST00000426105.2	protein_coding	-	14/21	-	-	-	-	-	-	A	A/T	-1	-	-
1:31426837-31426837	T	splice_polypyrimidine_tract_variant,intron_variant	LOW	PUM1	ENSG00000134644	Transcript	ENST00000440538.2	protein_coding	-	14/21	-	-	-	-	-	-	A	A/T	-1	-	-
1:31426837-31426837	T	splice_polypyrimidine_tract_variant,intron_variant	LOW	PUM1	ENSG00000134644	Transcript	ENST00000498419.1	protein_coding	-	9/16	-	-	-	-	-	-	A	A/T	-1	-	-
1:31426837-31426837	T	splice_polypyrimidine_tract_variant,intron_variant	LOW	PUM1	ENSG00000134644	Transcript	ENST00000525843.1	protein_coding	-	13/20	-	-	-	-	-	-	A	A/T	-1	-	-
1:53600105-53600105	T	splice_region_variant,splice_polypyrimidine_tract_variant,intron_variant	LOW	SLC1A7	ENSG00000162383	Transcript	ENST00000371491.4	protein_coding	-	1/3	-	-	-	-	-	-	C	C/T	-1	-	-
1:53600105-53600105	T	splice_region_variant,splice_polypyrimidine_tract_variant,intron_variant	LOW	SLC1A7	ENSG00000162383	Transcript	ENST00000371494.4	protein_coding	-	1/10	-	-	-	-	-	-	C	C/T	-1	-	-
1:100206504-100206504	C	splice_region_variant,splice_polypyrimidine_tract_variant,intron_variant	LOW	FRRS1	ENSG00000156869	Transcript	ENST00000287474.5	protein_coding	-	5/16	-	-	-	-	-	-	T	T/C	-1	-	-
1:100206504-100206504	C	splice_region_variant,splice_polypyrimidine_tract_variant,intron_variant	LOW	FRRS1	ENSG00000156869	Transcript	ENST00000414213.1	protein_coding	-	5/16	-	-	-	-	-	-	T	T/C	-1	-	-
1:109273554-109273554	C	splice_donor_region_variant,intron_variant	LOW	FNDC7	ENSG00000143107	Transcript	ENST00000271311.2	protein_coding	-	8/11	-	-	-	-	-	-	A	A/C	1	-	-
1:109273554-109273554	C	splice_donor_region_variant,intron_variant	LOW	FNDC7	ENSG00000143107	Transcript	ENST00000370017.3	protein_coding	-	9/12	-	-	-	-	-	-	A	A/C	1	-	-
1:109273554-109273554	C	splice_donor_region_variant,intron_variant	LOW	FNDC7	ENSG00000143107	Transcript	ENST00000445274.1	protein_coding	-	5/7	-	-	-	-	-	-	A	A/C	1	-	-
1:109275908-109275908	T	synonymous_variant	LOW	FNDC7	ENSG00000143107	Transcript	ENST00000271311.2	protein_coding	9/12	-	1897	1897	633	L	Ctg/Ttg	-	C	C/T	1	-	-
1:109275908-109275908	T	synonymous_variant	LOW	FNDC7	ENSG00000143107	Transcript	ENST00000370017.3	protein_coding	10/13	-	2171	1894	632	L	Ctg/Ttg	-	C	C/T	1	-	-
1:109275908-109275908	T	synonymous_variant	LOW	FNDC7	ENSG00000143107	Transcript	ENST00000445274.1	protein_coding	6/8	-	1220	1222	408	L	Ctg/Ttg	-	C	C/T	1	-	-
1:154544095-154544095	C	synonymous_variant	LOW	CHRNB2	ENSG00000160716	Transcript	ENST00000368476.3	protein_coding	5/6	-	1060	796	266	L	Ttg/Ctg	-	T	T/C	1	-	-
1:156563185-156563185	C	splice_polypyrimidine_tract_variant,intron_variant	LOW	APOA1BP	ENSG00000163382	Transcript	ENST00000368233.3	protein_coding	-	4/4	-	-	-	-	-	-	T	T/C	1	-	-
1:156563185-156563185	C	splice_polypyrimidine_tract_variant,intron_variant	LOW	APOA1BP	ENSG00000163382	Transcript	ENST00000368235.3	protein_coding	-	4/5	-	-	-	-	-	-	T	T/C	1	-	-
1:200974665-200974669	-	splice_donor_5th_base_variant,intron_variant	LOW	KIF21B	ENSG00000116852	Transcript	ENST00000332129.2	protein_coding	-	4/33	-	-	-	-	-	-	AGGA	AGGA/-	-1	-	-
1:200974665-200974669	-	splice_donor_5th_base_variant,intron_variant	LOW	KIF21B	ENSG00000116852	Transcript	ENST00000360529.5	protein_coding	-	4/33	-	-	-	-	-	-	AGGA	AGGA/-	-1	-	-
1:200974665-200974669	-	splice_donor_5th_base_variant,intron_variant	LOW	KIF21B	ENSG00000116852	Transcript	ENST00000422435.2	protein_coding	-	4/34	-	-	-	-	-	-	AGGA	AGGA/-	-1	-	-
1:200974665-200974669	-	splice_donor_5th_base_variant,intron_variant	LOW	KIF21B	ENSG00000116852	Transcript	ENST00000461742.2	protein_coding	-	4/34	-	-	-	-	-	-	AGGA	AGGA/-	-1	-	-
1:200974665-200974669	-	splice_donor_5th_base_variant,intron_variant,non_coding_transcript_variant	LOW	KIF21B	ENSG00000116852	Transcript	ENST00000534043.1	retained_intron	-	1/4	-	-	-	-	-	-	AGGA	AGGA/-	-1	-	-
1:247921307-247921307	T	synonymous_variant	LOW	OR1C1	ENSG00000221888	Transcript	ENST00000408896.2	protein_coding	1/1	-	676	402	134	A	gcG/gcA	-	C	C/T	-1	-	-
10:16990562-16990562	G	synonymous_variant	LOW	CUBN	ENSG00000107611	Transcript	ENST00000377833.4	protein_coding	35/67	-	5190	5124	1708	F	ttT/ttC	-	A	A/G	-1	-	-
10:95069813-95069813	A	synonymous_variant	LOW	MYOF	ENSG00000138119	Transcript	ENST00000358334.5	protein_coding	52/53	-	6072	6072	2024	L	ctC/ctT	-	G	G/A	-1	-	-
10:95069813-95069813	A	synonymous_variant	LOW	MYOF	ENSG00000138119	Transcript	ENST00000359263.4	protein_coding	53/54	-	6111	6111	2037	L	ctC/ctT	-	G	G/A	-1	-	-
10:95069813-95069813	A	synonymous_variant	LOW	MYOF	ENSG00000138119	Transcript	ENST00000371501.4	protein_coding	53/54	-	6234	6111	2037	L	ctC/ctT	-	G	G/A	-1	-	-
10:95069813-95069813	A	synonymous_variant	LOW	MYOF	ENSG00000138119	Transcript	ENST00000371502.4	protein_coding	53/54	-	6204	6081	2027	L	ctC/ctT	-	G	G/A	-1	-	-
11:197557-197557	G	splice_region_variant,splice_polypyrimidine_tract_variant,intron_variant	LOW	ODF3	ENSG00000177947	Transcript	ENST00000325113.4	protein_coding	-	2/6	-	-	-	-	-	rs7103852	A	A/G	1	-	-
11:197557-197557	G	splice_region_variant,splice_polypyrimidine_tract_variant,intron_variant	LOW	ODF3	ENSG00000177947	Transcript	ENST00000342593.5	protein_coding	-	2/3	-	-	-	-	-	rs7103852	A	A/G	1	-	-
11:197557-197557	G	splice_region_variant,splice_polypyrimidine_tract_variant,intron_variant	LOW	ODF3	ENSG00000177947	Transcript	ENST00000525282.1	protein_coding	-	2/5	-	-	-	-	-	rs7103852	A	A/G	1	-	-
11:197557-197557	G	splice_region_variant,splice_polypyrimidine_tract_variant,intron_variant,non_coding_transcript_variant	LOW	ODF3	ENSG00000177947	Transcript	ENST00000531679.1	retained_intron	-	1/2	-	-	-	-	-	rs7103852	A	A/G	1	-	-
11:308363-308363	C	synonymous_variant	LOW	IFITM2	ENSG00000185201	Transcript	ENST00000399817.4	protein_coding	1/2	-	201	171	57	V	gtG/gtC	rs1058935,COSV67714879	G	G/C	1	-	-
11:308363-308363	C	synonymous_variant,NMD_transcript_variant	LOW	IFITM2	ENSG00000185201	Transcript	ENST00000527146.1	nonsense_mediated_decay	1/3	-	44	45	15	V	gtG/gtC	rs1058935,COSV67714879	G	G/C	1	-	-
11:308363-308363	C	synonymous_variant	LOW	IFITM2	ENSG00000185201	Transcript	ENST00000533141.1	protein_coding	2/3	-	295	111	37	V	gtG/gtC	rs1058935,COSV67714879	G	G/C	1	-	-
11:308363-308363	C	synonymous_variant	LOW	IFITM2	ENSG00000185201	Transcript	ENST00000602569.1	protein_coding	1/2	-	147	111	37	V	gtG/gtC	rs1058935,COSV67714879	G	G/C	1	-	-
11:308426-308426	C	synonymous_variant	LOW	IFITM2	ENSG00000185201	Transcript	ENST00000399815.2	protein_coding	1/2	-	19	21	7	A	gcG/gcC	rs1058964,COSV67714648	G	G/C	1	-	-
11:308426-308426	C	synonymous_variant	LOW	IFITM2	ENSG00000185201	Transcript	ENST00000399817.4	protein_coding	1/2	-	264	234	78	A	gcG/gcC	rs1058964,COSV67714648	G	G/C	1	-	-
11:308426-308426	C	synonymous_variant,NMD_transcript_variant	LOW	IFITM2	ENSG00000185201	Transcript	ENST00000527146.1	nonsense_mediated_decay	1/3	-	107	108	36	A	gcG/gcC	rs1058964,COSV67714648	G	G/C	1	-	-
11:308426-308426	C	synonymous_variant	LOW	IFITM2	ENSG00000185201	Transcript	ENST00000533141.1	protein_coding	2/3	-	358	174	58	A	gcG/gcC	rs1058964,COSV67714648	G	G/C	1	-	-
11:308426-308426	C	synonymous_variant	LOW	IFITM2	ENSG00000185201	Transcript	ENST00000602569.1	protein_coding	1/2	-	210	174	58	A	gcG/gcC	rs1058964,COSV67714648	G	G/C	1	-	-
11:400109-400109	G	synonymous_variant	LOW	PKP3	ENSG00000184363	Transcript	ENST00000331563.2	protein_coding	6/13	-	1492	1416	472	A	gcA/gcG	rs8858,COSV58986155	A	A/G	1	-	-
11:403939-403939	G	splice_region_variant,splice_polypyrimidine_tract_variant,intron_variant	LOW	PKP3	ENSG00000184363	Transcript	ENST00000331563.2	protein_coding	-	10/12	-	-	-	-	-	rs7479832	A	A/G	1	-	-
11:406043-406043	A	synonymous_variant	LOW	SIGIRR	ENSG00000185187	Transcript	ENST00000332725.3	protein_coding	10/10	-	1312	1086	362	V	gtC/gtT	rs7947,COSV58989048	G	G/A	-1	-	-
11:406043-406043	A	synonymous_variant	LOW	SIGIRR	ENSG00000185187	Transcript	ENST00000397632.3	protein_coding	10/10	-	1271	1086	362	V	gtC/gtT	rs7947,COSV58989048	G	G/A	-1	-	-
11:406043-406043	A	synonymous_variant	LOW	SIGIRR	ENSG00000185187	Transcript	ENST00000431843.2	protein_coding	10/10	-	1393	1086	362	V	gtC/gtT	rs7947,COSV58989048	G	G/A	-1	-	-
11:406043-406043	A	synonymous_variant	LOW	SIGIRR	ENSG00000185187	Transcript	ENST00000526395.1	protein_coding	3/3	-	281	282	94	V	gtC/gtT	rs7947,COSV58989048	G	G/A	-1	-	-
11:406043-406043	A	synonymous_variant	LOW	SIGIRR	ENSG00000185187	Transcript	ENST00000528845.1	protein_coding	2/2	-	246	246	82	V	gtC/gtT	rs7947,COSV58989048	G	G/A	-1	-	-
11:406473-406473	C	synonymous_variant	LOW	SIGIRR	ENSG00000185187	Transcript	ENST00000332725.3	protein_coding	9/10	-	1171	945	315	P	ccT/ccG	rs3087588	A	A/C	-1	-	-
11:406473-406473	C	synonymous_variant	LOW	SIGIRR	ENSG00000185187	Transcript	ENST00000382520.2	protein_coding	9/9	-	1130	945	315	P	ccT/ccG	rs3087588	A	A/C	-1	-	-
11:406473-406473	C	synonymous_variant	LOW	SIGIRR	ENSG00000185187	Transcript	ENST00000397632.3	protein_coding	9/10	-	1130	945	315	P	ccT/ccG	rs3087588	A	A/C	-1	-	-
11:406473-406473	C	synonymous_variant	LOW	SIGIRR	ENSG00000185187	Transcript	ENST00000431843.2	protein_coding	9/10	-	1252	945	315	P	ccT/ccG	rs3087588	A	A/C	-1	-	-
11:406473-406473	C	synonymous_variant	LOW	SIGIRR	ENSG00000185187	Transcript	ENST00000526395.1	protein_coding	2/3	-	140	141	47	P	ccT/ccG	rs3087588	A	A/C	-1	-	-
11:406473-406473	C	synonymous_variant	LOW	SIGIRR	ENSG00000185187	Transcript	ENST00000531205.1	protein_coding	8/8	-	1048	945	315	P	ccT/ccG	rs3087588	A	A/C	-1	-	-
11:556121-556121	A	splice_region_variant,splice_polypyrimidine_tract_variant,intron_variant	LOW	C11orf35	ENSG00000185522	Transcript	ENST00000329451.3	protein_coding	-	10/13	-	-	-	-	-	rs936467	G	G/A	-1	-	-
11:556121-556121	A	splice_region_variant,splice_polypyrimidine_tract_variant,intron_variant,non_coding_transcript_variant	LOW	C11orf35	ENSG00000185522	Transcript	ENST00000469990.1	retained_intron	-	1/3	-	-	-	-	-	rs936467	G	G/A	-1	-	-
11:556521-556521	G	synonymous_variant	LOW	C11orf35	ENSG00000185522	Transcript	ENST00000329451.3	protein_coding	9/14	-	1107	1044	348	P	ccG/ccC	rs28406183,COSV54236842	C	C/G	-1	-	-
11:556857-556857	C	synonymous_variant	LOW	C11orf35	ENSG00000185522	Transcript	ENST00000329451.3	protein_coding	8/14	-	1017	954	318	G	ggC/ggG	rs7938269,COSV54244926	G	G/C	-1	-	-
11:614864-614864	T	synonymous_variant	LOW	IRF7	ENSG00000185507	Transcript	ENST00000330243.5	protein_coding	3/10	-	753	366	122	R	cgG/cgA	rs1061501,COSV52755080	C	C/T	-1	-	-
11:614864-614864	T	synonymous_variant	LOW	IRF7	ENSG00000185507	Transcript	ENST00000348655.6	protein_coding	3/9	-	613	327	109	R	cgG/cgA	rs1061501,COSV52755080	C	C/T	-1	-	-
11:614864-614864	T	synonymous_variant	LOW	IRF7	ENSG00000185507	Transcript	ENST00000397566.1	protein_coding	2/9	-	776	366	122	R	cgG/cgA	rs1061501,COSV52755080	C	C/T	-1	-	-
11:614864-614864	T	synonymous_variant	LOW	IRF7	ENSG00000185507	Transcript	ENST00000397570.1	protein_coding	4/10	-	697	327	109	R	cgG/cgA	rs1061501,COSV52755080	C	C/T	-1	-	-
11:614864-614864	T	synonymous_variant	LOW	IRF7	ENSG00000185507	Transcript	ENST00000397574.2	protein_coding	4/11	-	697	327	109	R	cgG/cgA	rs1061501,COSV52755080	C	C/T	-1	-	-
11:614864-614864	T	synonymous_variant,NMD_transcript_variant	LOW	IRF7	ENSG00000185507	Transcript	ENST00000469048.1	nonsense_mediated_decay	3/9	-	613	327	109	R	cgG/cgA	rs1061501,COSV52755080	C	C/T	-1	-	-
11:614864-614864	T	synonymous_variant	LOW	IRF7	ENSG00000185507	Transcript	ENST00000525445.1	protein_coding	3/10	-	311	9	3	R	cgG/cgA	rs1061501,COSV52755080	C	C/T	-1	-	-
11:614864-614864	T	synonymous_variant,NMD_transcript_variant	LOW	IRF7	ENSG00000185507	Transcript	ENST00000532326.1	nonsense_mediated_decay	4/9	-	681	327	109	R	cgG/cgA	rs1061501,COSV52755080	C	C/T	-1	-	-
11:614864-614864	T	synonymous_variant,NMD_transcript_variant	LOW	IRF7	ENSG00000185507	Transcript	ENST00000532788.1	nonsense_mediated_decay	3/6	-	762	366	122	R	cgG/cgA	rs1061501,COSV52755080	C	C/T	-1	-	-
11:614864-614864	T	synonymous_variant,NMD_transcript_variant	LOW	IRF7	ENSG00000185507	Transcript	ENST00000533182.1	nonsense_mediated_decay	4/9	-	648	327	109	R	cgG/cgA	rs1061501,COSV52755080	C	C/T	-1	-	-
11:862652-862652	C	synonymous_variant	LOW	TSPAN4	ENSG00000214063	Transcript	ENST00000346501.4	protein_coding	3/7	-	287	166	56	L	Ttg/Ctg	rs28505621	T	T/C	1	-	-
11:862652-862652	C	synonymous_variant	LOW	TSPAN4	ENSG00000214063	Transcript	ENST00000397397.2	protein_coding	4/9	-	391	166	56	L	Ttg/Ctg	rs28505621	T	T/C	1	-	-
11:862652-862652	C	synonymous_variant	LOW	TSPAN4	ENSG00000214063	Transcript	ENST00000397404.1	protein_coding	4/9	-	425	166	56	L	Ttg/Ctg	rs28505621	T	T/C	1	-	-
11:862652-862652	C	synonymous_variant	LOW	TSPAN4	ENSG00000214063	Transcript	ENST00000397406.1	protein_coding	4/9	-	389	166	56	L	Ttg/Ctg	rs28505621	T	T/C	1	-	-
11:862652-862652	C	synonymous_variant	LOW	TSPAN4	ENSG00000214063	Transcript	ENST00000397408.1	protein_coding	4/9	-	393	166	56	L	Ttg/Ctg	rs28505621	T	T/C	1	-	-
11:862652-862652	C	synonymous_variant	LOW	TSPAN4	ENSG00000214063	Transcript	ENST00000397411.2	protein_coding	3/8	-	287	166	56	L	Ttg/Ctg	rs28505621	T	T/C	1	-	-
11:862652-862652	C	synonymous_variant	LOW	TSPAN4	ENSG00000214063	Transcript	ENST00000409531.1	protein_coding	3/8	-	307	223	75	L	Ttg/Ctg	rs28505621	T	T/C	1	-	-
11:862652-862652	C	synonymous_variant	LOW	TSPAN4	ENSG00000214063	Transcript	ENST00000409543.2	protein_coding	3/8	-	253	166	56	L	Ttg/Ctg	rs28505621	T	T/C	1	-	-
11:862652-862652	C	synonymous_variant	LOW	TSPAN4	ENSG00000214063	Transcript	ENST00000527644.1	protein_coding	2/5	-	655	166	56	L	Ttg/Ctg	rs28505621	T	T/C	1	-	-
11:862652-862652	C	synonymous_variant	LOW	TSPAN4	ENSG00000214063	Transcript	ENST00000530404.1	protein_coding	4/4	-	729	166	56	L	Ttg/Ctg	rs28505621	T	T/C	1	-	-
11:865503-865503	A	splice_polypyrimidine_tract_variant,intron_variant	LOW	TSPAN4	ENSG00000214063	Transcript	ENST00000397396.1	protein_coding	-	4/7	-	-	-	-	-	rs28581489	G	G/A	1	-	-
11:865503-865503	A	splice_polypyrimidine_tract_variant,intron_variant	LOW	TSPAN4	ENSG00000214063	Transcript	ENST00000397397.2	protein_coding	-	5/8	-	-	-	-	-	rs28581489	G	G/A	1	-	-
11:865503-865503	A	splice_polypyrimidine_tract_variant,intron_variant	LOW	TSPAN4	ENSG00000214063	Transcript	ENST00000397404.1	protein_coding	-	5/8	-	-	-	-	-	rs28581489	G	G/A	1	-	-
11:865503-865503	A	splice_polypyrimidine_tract_variant,intron_variant	LOW	TSPAN4	ENSG00000214063	Transcript	ENST00000397406.1	protein_coding	-	5/8	-	-	-	-	-	rs28581489	G	G/A	1	-	-
11:865503-865503	A	splice_polypyrimidine_tract_variant,intron_variant	LOW	TSPAN4	ENSG00000214063	Transcript	ENST00000397408.1	protein_coding	-	5/8	-	-	-	-	-	rs28581489	G	G/A	1	-	-
11:865503-865503	A	splice_polypyrimidine_tract_variant,intron_variant	LOW	TSPAN4	ENSG00000214063	Transcript	ENST00000397411.2	protein_coding	-	4/7	-	-	-	-	-	rs28581489	G	G/A	1	-	-
11:865503-865503	A	splice_polypyrimidine_tract_variant,intron_variant	LOW	TSPAN4	ENSG00000214063	Transcript	ENST00000409531.1	protein_coding	-	4/7	-	-	-	-	-	rs28581489	G	G/A	1	-	-
11:865503-865503	A	splice_polypyrimidine_tract_variant,intron_variant	LOW	TSPAN4	ENSG00000214063	Transcript	ENST00000409543.2	protein_coding	-	4/7	-	-	-	-	-	rs28581489	G	G/A	1	-	-
11:865503-865503	A	splice_polypyrimidine_tract_variant,intron_variant,non_coding_transcript_variant	LOW	TSPAN4	ENSG00000214063	Transcript	ENST00000468468.1	retained_intron	-	3/6	-	-	-	-	-	rs28581489	G	G/A	1	-	-
11:865503-865503	A	splice_polypyrimidine_tract_variant,intron_variant,non_coding_transcript_variant	LOW	TSPAN4	ENSG00000214063	Transcript	ENST00000494815.1	retained_intron	-	1/3	-	-	-	-	-	rs28581489	G	G/A	1	-	-
11:865503-865503	A	splice_polypyrimidine_tract_variant,intron_variant	LOW	TSPAN4	ENSG00000214063	Transcript	ENST00000525201.1	protein_coding	-	4/7	-	-	-	-	-	rs28581489	G	G/A	1	-	-
11:865503-865503	A	splice_polypyrimidine_tract_variant,intron_variant	LOW	TSPAN4	ENSG00000214063	Transcript	ENST00000525334.1	protein_coding	-	4/5	-	-	-	-	-	rs28581489	G	G/A	1	-	-
11:865503-865503	A	splice_polypyrimidine_tract_variant,intron_variant	LOW	TSPAN4	ENSG00000214063	Transcript	ENST00000527644.1	protein_coding	-	3/4	-	-	-	-	-	rs28581489	G	G/A	1	-	-
11:865503-865503	A	splice_polypyrimidine_tract_variant,intron_variant,non_coding_transcript_variant	LOW	TSPAN4	ENSG00000214063	Transcript	ENST00000529566.1	retained_intron	-	2/3	-	-	-	-	-	rs28581489	G	G/A	1	-	-
11:865503-865503	A	splice_polypyrimidine_tract_variant,intron_variant	LOW	TSPAN4	ENSG00000214063	Transcript	ENST00000532375.1	protein_coding	-	3/5	-	-	-	-	-	rs28581489	G	G/A	1	-	-
11:1016834-1016834	A	synonymous_variant	LOW	MUC6	ENSG00000184956	Transcript	ENST00000421673.2	protein_coding	31/33	-	6018	5967	1989	F	ttC/ttT	rs34740154,COSV70144085	G	G/A	-1	-	-
11:1016963-1016963	T	synonymous_variant	LOW	MUC6	ENSG00000184956	Transcript	ENST00000421673.2	protein_coding	31/33	-	5889	5838	1946	G	ggC/ggA	rs76273000,COSV105346335	G	G/T	-1	-	-
11:1017158-1017158	T	synonymous_variant	LOW	MUC6	ENSG00000184956	Transcript	ENST00000421673.2	protein_coding	31/33	-	5694	5643	1881	T	acC/acA	rs36143620,COSV70133164	G	G/T	-1	-	-
11:1017173-1017173	A	synonymous_variant	LOW	MUC6	ENSG00000184956	Transcript	ENST00000421673.2	protein_coding	31/33	-	5679	5628	1876	T	acC/acT	rs61869004,COSV70142518	G	G/A	-1	-	-
11:1017239-1017239	T	synonymous_variant	LOW	MUC6	ENSG00000184956	Transcript	ENST00000421673.2	protein_coding	31/33	-	5613	5562	1854	T	acG/acA	rs56386804,COSV70144172	C	C/T	-1	-	-
11:1017317-1017317	T	synonymous_variant	LOW	MUC6	ENSG00000184956	Transcript	ENST00000421673.2	protein_coding	31/33	-	5535	5484	1828	T	acC/acA	rs33943903,COSV70133379	G	G/T	-1	-	-
11:1017440-1017440	T	synonymous_variant	LOW	MUC6	ENSG00000184956	Transcript	ENST00000421673.2	protein_coding	31/33	-	5412	5361	1787	S	tcG/tcA	rs78729877,COSV70144622	C	C/T	-1	-	-
11:1017443-1017443	G	synonymous_variant	LOW	MUC6	ENSG00000184956	Transcript	ENST00000421673.2	protein_coding	31/33	-	5409	5358	1786	T	acG/acC	rs80266715,COSV70143927,COSV70144198	C	C/G	-1	-	-
11:1018025-1018025	A	synonymous_variant	LOW	MUC6	ENSG00000184956	Transcript	ENST00000421673.2	protein_coding	31/33	-	4827	4776	1592	T	acG/acT	rs10751677,COSV70144219	C	C/A	-1	-	-
11:1018031-1018031	A	synonymous_variant	LOW	MUC6	ENSG00000184956	Transcript	ENST00000421673.2	protein_coding	31/33	-	4821	4770	1590	P	ccC/ccT	rs10751678,COSV70142824	G	G/A	-1	-	-
11:1018355-1018355	G	synonymous_variant	LOW	MUC6	ENSG00000184956	Transcript	ENST00000421673.2	protein_coding	31/33	-	4497	4446	1482	G	ggT/ggC	rs7396697,COSV70140057	A	A/G	-1	-	-
11:1018379-1018379	C	synonymous_variant	LOW	MUC6	ENSG00000184956	Transcript	ENST00000421673.2	protein_coding	31/33	-	4473	4422	1474	A	gcC/gcG	rs765785447,COSV104436534	G	G/C	-1	-	-
11:1018385-1018385	A	synonymous_variant	LOW	MUC6	ENSG00000184956	Transcript	ENST00000421673.2	protein_coding	31/33	-	4467	4416	1472	T	acA/acT	rs7396380,COSV70132534	T	T/A	-1	-	-
11:1018496-1018496	T	synonymous_variant	LOW	MUC6	ENSG00000184956	Transcript	ENST00000421673.2	protein_coding	31/33	-	4356	4305	1435	T	acC/acA	rs67341709,COSV70139524	G	G/T	-1	-	-
11:1019375-1019375	T	synonymous_variant	LOW	MUC6	ENSG00000184956	Transcript	ENST00000421673.2	protein_coding	30/33	-	3981	3930	1310	A	gcG/gcA	rs9704308,COSV70145664	C	C/T	-1	-	-
11:1083155-1083155	T	synonymous_variant	LOW	MUC2	ENSG00000198788	Transcript	ENST00000359061.5	protein_coding	16/32	-	2055	2055	685	D	gaC/gaT	-	C	C/T	1	-	-
11:1083155-1083155	T	synonymous_variant	LOW	MUC2	ENSG00000198788	Transcript	ENST00000441003.2	protein_coding	16/49	-	2082	2055	685	D	gaC/gaT	-	C	C/T	1	-	-
11:5755393-5755393	T	splice_polypyrimidine_tract_variant,intron_variant	LOW	TRIM22	ENSG00000132274	Transcript	ENST00000444844.1	protein_coding	-	2/3	-	-	-	-	-	-	A	A/T	1	-	-
11:11964514-11964514	C	synonymous_variant	LOW	USP47	ENSG00000170242	Transcript	ENST00000339865.5	protein_coding	19/27	-	3505	2742	914	N	aaT/aaC	-	T	T/C	1	-	-
11:11964514-11964514	C	synonymous_variant	LOW	USP47	ENSG00000170242	Transcript	ENST00000399455.2	protein_coding	21/29	-	3126	3006	1002	N	aaT/aaC	-	T	T/C	1	-	-
11:11964514-11964514	C	synonymous_variant	LOW	USP47	ENSG00000170242	Transcript	ENST00000527733.1	protein_coding	20/28	-	3157	2946	982	N	aaT/aaC	-	T	T/C	1	-	-
11:60229862-60229862	C	synonymous_variant	LOW	MS4A1	ENSG00000156738	Transcript	ENST00000345732.4	protein_coding	2/7	-	168	15	5	S	agT/agC	-	T	T/C	1	-	-
11:60229862-60229862	C	synonymous_variant	LOW	MS4A1	ENSG00000156738	Transcript	ENST00000389939.2	protein_coding	1/6	-	209	15	5	S	agT/agC	-	T	T/C	1	-	-
11:60229862-60229862	C	synonymous_variant	LOW	MS4A1	ENSG00000156738	Transcript	ENST00000524807.1	protein_coding	3/3	-	488	15	5	S	agT/agC	-	T	T/C	1	-	-
11:60229862-60229862	C	synonymous_variant	LOW	MS4A1	ENSG00000156738	Transcript	ENST00000528313.1	protein_coding	2/4	-	126	15	5	S	agT/agC	-	T	T/C	1	-	-
11:60229862-60229862	C	synonymous_variant	LOW	MS4A1	ENSG00000156738	Transcript	ENST00000532073.1	protein_coding	2/7	-	130	15	5	S	agT/agC	-	T	T/C	1	-	-
11:60229862-60229862	C	synonymous_variant	LOW	MS4A1	ENSG00000156738	Transcript	ENST00000532491.1	protein_coding	4/4	-	554	15	5	S	agT/agC	-	T	T/C	1	-	-
11:60229862-60229862	C	synonymous_variant	LOW	MS4A1	ENSG00000156738	Transcript	ENST00000534668.1	protein_coding	2/7	-	304	15	5	S	agT/agC	-	T	T/C	1	-	-
11:61017462-61017462	G	synonymous_variant	LOW	PGA5	ENSG00000256713	Transcript	ENST00000312403.5	protein_coding	8/9	-	1178	993	331	V	gtA/gtG	-	A	A/G	1	-	-
11:61017462-61017462	G	synonymous_variant	LOW	PGA4	ENSG00000229183	Transcript	ENST00000422676.2	protein_coding	8/9	-	1048	993	331	V	gtA/gtG	-	A	A/G	1	-	-
11:61017462-61017462	G	synonymous_variant	LOW	PGA5	ENSG00000256713	Transcript	ENST00000451616.2	protein_coding	3/4	-	634	531	177	V	gtA/gtG	-	A	A/G	1	-	-
11:61017462-61017462	G	synonymous_variant	LOW	PGA5	ENSG00000256713	Transcript	ENST00000541528.1	protein_coding	2/3	-	556	213	71	V	gtA/gtG	-	A	A/G	1	-	-
11:65655611-65655611	A	splice_region_variant,splice_polypyrimidine_tract_variant,intron_variant	LOW	FIBP	ENSG00000172500	Transcript	ENST00000338369.2	protein_coding	-	1/9	-	-	-	-	-	-	G	G/A	-1	-	-
11:65655611-65655611	A	splice_region_variant,splice_polypyrimidine_tract_variant,intron_variant	LOW	FIBP	ENSG00000172500	Transcript	ENST00000357519.4	protein_coding	-	1/9	-	-	-	-	-	-	G	G/A	-1	-	-
11:65655611-65655611	A	splice_region_variant,splice_polypyrimidine_tract_variant,intron_variant,non_coding_transcript_variant	LOW	FIBP	ENSG00000172500	Transcript	ENST00000426652.2	processed_transcript	-	1/4	-	-	-	-	-	-	G	G/A	-1	-	-
11:65655611-65655611	A	splice_region_variant,splice_polypyrimidine_tract_variant,intron_variant,non_coding_transcript_variant	LOW	FIBP	ENSG00000172500	Transcript	ENST00000442885.2	retained_intron	-	1/1	-	-	-	-	-	-	G	G/A	-1	-	-
11:65655611-65655611	A	splice_region_variant,splice_polypyrimidine_tract_variant,intron_variant,non_coding_transcript_variant	LOW	FIBP	ENSG00000172500	Transcript	ENST00000528937.1	retained_intron	-	1/2	-	-	-	-	-	-	G	G/A	-1	-	-
11:65655611-65655611	A	splice_region_variant,splice_polypyrimidine_tract_variant,intron_variant,NMD_transcript_variant	LOW	FIBP	ENSG00000172500	Transcript	ENST00000532229.1	nonsense_mediated_decay	-	1/5	-	-	-	-	-	-	G	G/A	-1	-	-
11:65655611-65655611	A	splice_region_variant,splice_polypyrimidine_tract_variant,intron_variant,non_coding_transcript_variant	LOW	FIBP	ENSG00000172500	Transcript	ENST00000532679.1	retained_intron	-	1/4	-	-	-	-	-	-	G	G/A	-1	-	-
11:65655611-65655611	A	splice_region_variant,splice_polypyrimidine_tract_variant,intron_variant,NMD_transcript_variant	LOW	FIBP	ENSG00000172500	Transcript	ENST00000533037.1	nonsense_mediated_decay	-	1/8	-	-	-	-	-	-	G	G/A	-1	-	-
11:65655611-65655611	A	splice_region_variant,splice_polypyrimidine_tract_variant,intron_variant	LOW	FIBP	ENSG00000172500	Transcript	ENST00000533045.1	protein_coding	-	1/9	-	-	-	-	-	-	G	G/A	-1	-	-
12:6946697-6946697	C	synonymous_variant	LOW	LEPREL2	ENSG00000110811	Transcript	ENST00000251761.8	protein_coding	11/15	-	1704	1116	372	H	caT/caC	-	T	T/C	1	-	-
12:6946697-6946697	C	synonymous_variant	LOW	LEPREL2	ENSG00000110811	Transcript	ENST00000396725.2	protein_coding	12/16	-	1702	1668	556	H	caT/caC	-	T	T/C	1	-	-
12:10319571-10319571	G	splice_polypyrimidine_tract_variant,intron_variant	LOW	OLR1	ENSG00000173391	Transcript	ENST00000309539.3	protein_coding	-	2/5	-	-	-	-	-	-	C	C/G	-1	-	-
12:10319571-10319571	G	splice_polypyrimidine_tract_variant,intron_variant	LOW	OLR1	ENSG00000173391	Transcript	ENST00000339968.6	protein_coding	-	2/4	-	-	-	-	-	-	C	C/G	-1	-	-
12:10319571-10319571	G	splice_polypyrimidine_tract_variant,intron_variant	LOW	OLR1	ENSG00000173391	Transcript	ENST00000432556.2	protein_coding	-	2/4	-	-	-	-	-	-	C	C/G	-1	-	-
12:10319571-10319571	G	splice_polypyrimidine_tract_variant,intron_variant	LOW	OLR1	ENSG00000173391	Transcript	ENST00000539518.1	protein_coding	-	1/4	-	-	-	-	-	-	C	C/G	-1	-	-
12:10319571-10319571	G	splice_polypyrimidine_tract_variant,intron_variant	LOW	OLR1	ENSG00000173391	Transcript	ENST00000543414.1	protein_coding	-	2/3	-	-	-	-	-	-	C	C/G	-1	-	-
12:10319571-10319571	G	splice_polypyrimidine_tract_variant,intron_variant	LOW	OLR1	ENSG00000173391	Transcript	ENST00000543993.1	protein_coding	-	1/3	-	-	-	-	-	-	C	C/G	-1	-	-
12:10319571-10319571	G	splice_polypyrimidine_tract_variant,intron_variant	LOW	OLR1	ENSG00000173391	Transcript	ENST00000544577.1	protein_coding	-	2/3	-	-	-	-	-	-	C	C/G	-1	-	-
12:10319571-10319571	G	splice_polypyrimidine_tract_variant,intron_variant	LOW	OLR1	ENSG00000173391	Transcript	ENST00000545927.1	protein_coding	-	2/4	-	-	-	-	-	-	C	C/G	-1	-	-
12:57625689-57625689	G	incomplete_terminal_codon_variant,coding_sequence_variant	LOW	SHMT2	ENSG00000182199	Transcript	ENST00000553529.1	protein_coding	4/4	-	562	442	148	X	T/G	-	T	T/G	1	-	-
12:57625689-57625689	G	incomplete_terminal_codon_variant,coding_sequence_variant	LOW	SHMT2	ENSG00000182199	Transcript	ENST00000556737.1	protein_coding	3/3	-	572	442	148	X	T/G	-	T	T/G	1	-	-
12:57810500-57810500	C	synonymous_variant	LOW	AC126614.1	ENSG00000268367	Transcript	ENST00000598001.1	protein_coding	1/1	-	303	303	101	G	ggT/ggC	-	T	T/C	1	-	-
12:120151356-120151356	G	synonymous_variant	LOW	CIT	ENSG00000122966	Transcript	ENST00000261833.7	protein_coding	33/47	-	4331	4278	1426	C	tgT/tgC	-	A	A/G	-1	-	-
12:120151356-120151356	G	synonymous_variant	LOW	CIT	ENSG00000122966	Transcript	ENST00000392520.2	protein_coding	24/38	-	3116	3117	1039	C	tgT/tgC	-	A	A/G	-1	-	-
12:120151356-120151356	G	synonymous_variant	LOW	CIT	ENSG00000122966	Transcript	ENST00000392521.2	protein_coding	34/48	-	4460	4404	1468	C	tgT/tgC	-	A	A/G	-1	-	-
12:132490757-132490757	G	synonymous_variant	LOW	EP400	ENSG00000183495	Transcript	ENST00000330386.6	protein_coding	14/52	-	3145	3036	1012	K	aaA/aaG	COSV57771603	A	A/G	1	-	-
12:132490757-132490757	G	synonymous_variant	LOW	EP400	ENSG00000183495	Transcript	ENST00000332482.4	protein_coding	13/52	-	3034	2925	975	K	aaA/aaG	COSV57771603	A	A/G	1	-	-
12:132490757-132490757	G	synonymous_variant	LOW	EP400	ENSG00000183495	Transcript	ENST00000333577.4	protein_coding	15/54	-	3253	3144	1048	K	aaA/aaG	COSV57771603	A	A/G	1	-	-
12:132490757-132490757	G	synonymous_variant	LOW	EP400	ENSG00000183495	Transcript	ENST00000389561.2	protein_coding	14/53	-	3145	3036	1012	K	aaA/aaG	COSV57771603	A	A/G	1	-	-
12:132490757-132490757	G	synonymous_variant	LOW	EP400	ENSG00000183495	Transcript	ENST00000389562.2	protein_coding	14/53	-	3142	3033	1011	K	aaA/aaG	COSV57771603	A	A/G	1	-	-
14:21501949-21501949	C	synonymous_variant	LOW	RP11-998D10.1	ENSG00000255472	Transcript	ENST00000531638.1	protein_coding	2/2	-	387	285	95	G	ggT/ggC	-	T	T/C	1	-	-
14:35008579-35008579	A	synonymous_variant,NMD_transcript_variant	LOW	EAPP	ENSG00000129518	Transcript	ENST00000555705.1	nonsense_mediated_decay	1/4	-	326	256	86	L	Ctg/Ttg	-	G	G/A	-1	-	-
14:74060500-74060500	A	synonymous_variant	LOW	ACOT4	ENSG00000177465	Transcript	ENST00000326303.4	protein_coding	2/3	-	806	552	184	A	gcG/gcA	-	G	G/A	1	-	-
15:40564790-40564790	T	synonymous_variant	LOW	PAK6	ENSG00000137843	Transcript	ENST00000260404.4	protein_coding	6/11	-	1650	1224	408	D	gaC/gaT	-	C	C/T	1	-	-
15:40564790-40564790	T	synonymous_variant	LOW	PAK6	ENSG00000137843	Transcript	ENST00000441369.1	protein_coding	6/11	-	1664	1224	408	D	gaC/gaT	-	C	C/T	1	-	-
15:40564790-40564790	T	synonymous_variant	LOW	PAK6	ENSG00000137843	Transcript	ENST00000453867.1	protein_coding	5/10	-	1581	1224	408	D	gaC/gaT	-	C	C/T	1	-	-
15:40564790-40564790	T	synonymous_variant	LOW	PAK6	ENSG00000137843	Transcript	ENST00000455577.2	protein_coding	6/10	-	2136	1224	408	D	gaC/gaT	-	C	C/T	1	-	-
15:40564790-40564790	T	synonymous_variant	LOW	PAK6	ENSG00000137843	Transcript	ENST00000542403.2	protein_coding	4/10	-	1335	1224	408	D	gaC/gaT	-	C	C/T	1	-	-
15:40564790-40564790	T	synonymous_variant	LOW	PAK6	ENSG00000137843	Transcript	ENST00000560346.1	protein_coding	6/11	-	1807	1224	408	D	gaC/gaT	-	C	C/T	1	-	-
15:41823228-41823228	G	synonymous_variant	LOW	RPAP1	ENSG00000103932	Transcript	ENST00000304330.4	protein_coding	7/25	-	1053	936	312	D	gaT/gaC	-	A	A/G	-1	-	-
15:41823228-41823228	G	synonymous_variant	LOW	RPAP1	ENSG00000103932	Transcript	ENST00000561603.1	protein_coding	7/24	-	1051	936	312	D	gaT/gaC	-	A	A/G	-1	-	-
15:41823228-41823228	G	synonymous_variant,NMD_transcript_variant	LOW	RPAP1	ENSG00000103932	Transcript	ENST00000562303.1	nonsense_mediated_decay	7/24	-	1039	936	312	D	gaT/gaC	-	A	A/G	-1	-	-
16:2009761-2009762	-	splice_region_variant,intron_variant	LOW	NDUFB10	ENSG00000140990	Transcript	ENST00000268668.6	protein_coding	-	1/3	-	-	-	-	-	-	C	C/-	1	-	-
16:2009761-2009762	-	splice_region_variant,intron_variant	LOW	NDUFB10	ENSG00000140990	Transcript	ENST00000543683.2	protein_coding	-	1/2	-	-	-	-	-	-	C	C/-	1	-	-
16:2009761-2009762	-	splice_region_variant,intron_variant,non_coding_transcript_variant	LOW	NDUFB10	ENSG00000140990	Transcript	ENST00000565031.1	retained_intron	-	1/1	-	-	-	-	-	-	C	C/-	1	-	-
16:2009761-2009762	-	splice_region_variant,intron_variant	LOW	NDUFB10	ENSG00000140990	Transcript	ENST00000569148.1	protein_coding	-	1/3	-	-	-	-	-	-	C	C/-	1	-	-
16:2009761-2009762	-	splice_region_variant,intron_variant	LOW	NDUFB10	ENSG00000140990	Transcript	ENST00000570172.1	protein_coding	-	1/3	-	-	-	-	-	-	C	C/-	1	-	-
16:2153455-2153455	C	stop_retained_variant	LOW	PKD1	ENSG00000008710	Transcript	ENST00000262304.4	protein_coding	23/46	-	8812	8603	2868	*	tAa/tGa	CM1210895	T	T/C	-1	-	-
16:2153455-2153455	C	stop_retained_variant	LOW	PKD1	ENSG00000008710	Transcript	ENST00000423118.1	protein_coding	23/46	-	8812	8603	2868	*	tAa/tGa	CM1210895	T	T/C	-1	-	-
16:22149815-22149815	C	synonymous_variant,NMD_transcript_variant	LOW	VWA3A	ENSG00000175267	Transcript	ENST00000299840.6	nonsense_mediated_decay	10/23	-	1102	1104	368	V	gtT/gtC	-	T	T/C	1	-	-
16:22149815-22149815	C	synonymous_variant	LOW	VWA3A	ENSG00000175267	Transcript	ENST00000389398.5	protein_coding	22/34	-	2370	2274	758	V	gtT/gtC	-	T	T/C	1	-	-
16:22149815-22149815	C	synonymous_variant	LOW	VWA3A	ENSG00000175267	Transcript	ENST00000563389.1	protein_coding	4/4	-	420	420	140	V	gtT/gtC	-	T	T/C	1	-	-
16:28606917-28606917	G	synonymous_variant	LOW	SULT1A2	ENSG00000197165	Transcript	ENST00000335715.4	protein_coding	3/8	-	345	228	76	F	ttT/ttC	COSV57682308	A	A/G	-1	-	-
16:28606917-28606917	G	synonymous_variant	LOW	SULT1A2	ENSG00000197165	Transcript	ENST00000395630.1	protein_coding	3/8	-	579	228	76	F	ttT/ttC	COSV57682308	A	A/G	-1	-	-
16:28606917-28606917	G	synonymous_variant	LOW	SULT1A2	ENSG00000197165	Transcript	ENST00000526384.1	protein_coding	3/6	-	425	228	76	F	ttT/ttC	COSV57682308	A	A/G	-1	-	-
16:28606917-28606917	G	synonymous_variant	LOW	SULT1A2	ENSG00000197165	Transcript	ENST00000533150.1	protein_coding	2/4	-	1345	228	76	F	ttT/ttC	COSV57682308	A	A/G	-1	-	-
16:28606917-28606917	G	synonymous_variant,NMD_transcript_variant	LOW	SULT1A2	ENSG00000197165	Transcript	ENST00000534108.1	nonsense_mediated_decay	2/6	-	672	228	76	F	ttT/ttC	COSV57682308	A	A/G	-1	-	-
16:30723642-30723642	A	synonymous_variant	LOW	SRCAP	ENSG00000080603	Transcript	ENST00000262518.4	protein_coding	13/34	-	2260	1875	625	G	ggC/ggA	-	C	C/A	1	-	-
16:30723642-30723642	A	synonymous_variant	LOW	SRCAP	ENSG00000080603	Transcript	ENST00000344771.4	protein_coding	13/32	-	2260	1875	625	G	ggC/ggA	-	C	C/A	1	-	-
16:30723642-30723642	A	synonymous_variant,NMD_transcript_variant	LOW	SRCAP	ENSG00000080603	Transcript	ENST00000380361.3	nonsense_mediated_decay	10/31	-	1818	1818	606	G	ggC/ggA	-	C	C/A	1	-	-
16:30723642-30723642	A	synonymous_variant	LOW	SRCAP	ENSG00000080603	Transcript	ENST00000395059.2	protein_coding	13/33	-	2260	1875	625	G	ggC/ggA	-	C	C/A	1	-	-
16:75204205-75204205	T	synonymous_variant	LOW	ZFP1	ENSG00000184517	Transcript	ENST00000332307.4	protein_coding	3/3	-	1292	1098	366	H	caC/caT	-	C	C/T	1	-	-
16:75204205-75204205	T	synonymous_variant	LOW	ZFP1	ENSG00000184517	Transcript	ENST00000393430.2	protein_coding	4/4	-	1321	1197	399	H	caC/caT	-	C	C/T	1	-	-
16:75204205-75204205	T	synonymous_variant	LOW	ZFP1	ENSG00000184517	Transcript	ENST00000570010.1	protein_coding	4/4	-	1392	1197	399	H	caC/caT	-	C	C/T	1	-	-
16:81034943-81034943	G	splice_region_variant,splice_polypyrimidine_tract_variant,intron_variant	LOW	CMC2	ENSG00000103121	Transcript	ENST00000562713.1	protein_coding	-	1/5	-	-	-	-	-	-	T	T/G	-1	-	-
16:81034943-81034943	G	splice_region_variant,splice_polypyrimidine_tract_variant,intron_variant	LOW	CMC2	ENSG00000103121	Transcript	ENST00000565914.1	protein_coding	-	1/4	-	-	-	-	-	-	T	T/G	-1	-	-
16:81190629-81190629	C	synonymous_variant	LOW	PKD1L2	ENSG00000166473	Transcript	ENST00000525539.1	polymorphic_pseudogene	24/43	-	3960	3960	1320	R	agA/agG	-	T	T/C	-1	-	-
16:81190629-81190629	C	synonymous_variant	LOW	PKD1L2	ENSG00000166473	Transcript	ENST00000533478.1	polymorphic_pseudogene	13/32	-	2016	1905	635	R	agA/agG	-	T	T/C	-1	-	-
16:84486790-84486790	G	synonymous_variant	LOW	ATP2C2	ENSG00000064270	Transcript	ENST00000262429.4	protein_coding	19/27	-	1967	1878	626	G	ggA/ggG	COSV99297776	A	A/G	1	-	-
16:84486790-84486790	G	synonymous_variant	LOW	ATP2C2	ENSG00000064270	Transcript	ENST00000416219.2	protein_coding	19/28	-	1967	1878	626	G	ggA/ggG	COSV99297776	A	A/G	1	-	-
17:1613186-1613186	C	splice_region_variant,splice_polypyrimidine_tract_variant,intron_variant	LOW	TLCD2	ENSG00000185561	Transcript	ENST00000330676.6	protein_coding	-	1/3	-	-	-	-	-	-	T	T/C	-1	-	-
17:1638859-1638859	A	splice_region_variant,splice_polypyrimidine_tract_variant,intron_variant	LOW	WDR81	ENSG00000167716	Transcript	ENST00000309182.5	protein_coding	-	8/10	-	-	-	-	-	-	G	G/A	1	-	-
17:1638859-1638859	A	splice_region_variant,splice_polypyrimidine_tract_variant,intron_variant	LOW	WDR81	ENSG00000167716	Transcript	ENST00000409644.1	protein_coding	-	7/9	-	-	-	-	-	-	G	G/A	1	-	-
17:1638859-1638859	A	splice_region_variant,splice_polypyrimidine_tract_variant,intron_variant	LOW	WDR81	ENSG00000167716	Transcript	ENST00000419248.1	protein_coding	-	7/9	-	-	-	-	-	-	G	G/A	1	-	-
17:1638859-1638859	A	splice_region_variant,splice_polypyrimidine_tract_variant,intron_variant	LOW	WDR81	ENSG00000167716	Transcript	ENST00000437219.2	protein_coding	-	7/9	-	-	-	-	-	-	G	G/A	1	-	-
17:1638859-1638859	A	splice_region_variant,splice_polypyrimidine_tract_variant,intron_variant	LOW	WDR81	ENSG00000167716	Transcript	ENST00000446363.1	protein_coding	-	6/8	-	-	-	-	-	-	G	G/A	1	-	-
17:1638859-1638859	A	splice_region_variant,splice_polypyrimidine_tract_variant,intron_variant,non_coding_transcript_variant	LOW	WDR81	ENSG00000167716	Transcript	ENST00000464528.1	retained_intron	-	7/8	-	-	-	-	-	-	G	G/A	1	-	-
17:1638859-1638859	A	splice_region_variant,splice_polypyrimidine_tract_variant,intron_variant	LOW	WDR81	ENSG00000167716	Transcript	ENST00000545662.1	protein_coding	-	5/7	-	-	-	-	-	-	G	G/A	1	-	-
17:4789875-4789875	C	synonymous_variant	LOW	MINK1	ENSG00000141503	Transcript	ENST00000347992.7	protein_coding	10/32	-	1087	903	301	H	caT/caC	-	T	T/C	1	-	-
17:4789875-4789875	C	synonymous_variant	LOW	MINK1	ENSG00000141503	Transcript	ENST00000355280.6	protein_coding	10/32	-	1099	903	301	H	caT/caC	-	T	T/C	1	-	-
17:4789875-4789875	C	synonymous_variant	LOW	MINK1	ENSG00000141503	Transcript	ENST00000453408.3	protein_coding	10/32	-	903	903	301	H	caT/caC	-	T	T/C	1	-	-
17:4789875-4789875	C	synonymous_variant,NMD_transcript_variant	LOW	MINK1	ENSG00000141503	Transcript	ENST00000571207.1	nonsense_mediated_decay	6/28	-	491	492	164	H	caT/caC	-	T	T/C	1	-	-
17:18149553-18149553	C	splice_polypyrimidine_tract_variant,intron_variant	LOW	FLII	ENSG00000177731	Transcript	ENST00000327031.4	protein_coding	-	24/29	-	-	-	-	-	-	T	T/C	-1	-	-
17:18149553-18149553	C	splice_polypyrimidine_tract_variant,intron_variant	LOW	FLII	ENSG00000177731	Transcript	ENST00000379450.4	protein_coding	-	23/28	-	-	-	-	-	-	T	T/C	-1	-	-
17:18149553-18149553	C	splice_polypyrimidine_tract_variant,intron_variant	LOW	FLII	ENSG00000177731	Transcript	ENST00000545457.2	protein_coding	-	23/28	-	-	-	-	-	-	T	T/C	-1	-	-
17:18149553-18149553	C	splice_polypyrimidine_tract_variant,intron_variant,NMD_transcript_variant	LOW	FLII	ENSG00000177731	Transcript	ENST00000578101.1	nonsense_mediated_decay	-	24/29	-	-	-	-	-	-	T	T/C	-1	-	-
17:18149553-18149553	C	splice_polypyrimidine_tract_variant,intron_variant	LOW	FLII	ENSG00000177731	Transcript	ENST00000579294.1	protein_coding	-	24/29	-	-	-	-	-	-	T	T/C	-1	-	-
17:18149553-18149553	C	splice_polypyrimidine_tract_variant,intron_variant,non_coding_transcript_variant	LOW	FLII	ENSG00000177731	Transcript	ENST00000580453.1	retained_intron	-	3/3	-	-	-	-	-	-	T	T/C	-1	-	-
17:40822284-40822284	C	synonymous_variant	LOW	PLEKHH3	ENSG00000068137	Transcript	ENST00000293349.6	protein_coding	11/13	-	2087	1656	552	P	ccT/ccG	-	A	A/C	-1	-	-
17:40822284-40822284	C	synonymous_variant	LOW	PLEKHH3	ENSG00000068137	Transcript	ENST00000591022.1	protein_coding	11/13	-	2053	1665	555	P	ccT/ccG	-	A	A/C	-1	-	-
17:40822284-40822284	C	synonymous_variant,NMD_transcript_variant	LOW	PLEKHH3	ENSG00000068137	Transcript	ENST00000591196.1	nonsense_mediated_decay	11/13	-	1735	1665	555	P	ccT/ccG	-	A	A/C	-1	-	-
17:43013476-43013476	G	synonymous_variant	LOW	KIF18B	ENSG00000186185	Transcript	ENST00000339151.4	protein_coding	2/16	-	338	237	79	A	gcT/gcC	-	A	A/G	-1	-	-
17:43013476-43013476	G	synonymous_variant	LOW	KIF18B	ENSG00000186185	Transcript	ENST00000438933.2	protein_coding	1/14	-	253	237	79	A	gcT/gcC	-	A	A/G	-1	-	-
17:43013476-43013476	G	synonymous_variant	LOW	KIF18B	ENSG00000186185	Transcript	ENST00000587309.1	protein_coding	2/15	-	261	237	79	A	gcT/gcC	-	A	A/G	-1	-	-
17:43013476-43013476	G	synonymous_variant	LOW	KIF18B	ENSG00000186185	Transcript	ENST00000590129.1	protein_coding	1/14	-	264	264	88	A	gcT/gcC	-	A	A/G	-1	-	-
17:43013476-43013476	G	synonymous_variant	LOW	KIF18B	ENSG00000186185	Transcript	ENST00000593135.1	protein_coding	2/16	-	335	237	79	A	gcT/gcC	-	A	A/G	-1	-	-
17:76503360-76503360	G	splice_region_variant,non_coding_transcript_exon_variant	LOW	DNAH17	ENSG00000187775	Transcript	ENST00000587177.1	retained_intron	3/7	-	728	-	-	-	-	-	T	T/G	-1	-	-
18:252559-252559	A	synonymous_variant	LOW	THOC1	ENSG00000079134	Transcript	ENST00000261600.6	protein_coding	9/21	-	665	657	219	D	gaC/gaT	rs657138	G	G/A	-1	-	-
18:252559-252559	A	synonymous_variant,NMD_transcript_variant	LOW	THOC1	ENSG00000079134	Transcript	ENST00000580038.1	nonsense_mediated_decay	9/21	-	660	657	219	D	gaC/gaT	rs657138	G	G/A	-1	-	-
18:252559-252559	A	synonymous_variant	LOW	THOC1	ENSG00000079134	Transcript	ENST00000584642.1	protein_coding	1/3	-	19	21	7	D	gaC/gaT	rs657138	G	G/A	-1	-	-
18:613147-613148	-	splice_polypyrimidine_tract_variant,intron_variant	LOW	CLUL1	ENSG00000079101	Transcript	ENST00000540035.1	protein_coding	-	2/10	-	-	-	-	-	rs57445442	T	T/-	1	-	-
18:724612-724612	G	synonymous_variant	LOW	YES1	ENSG00000176105	Transcript	ENST00000314574.4	protein_coding	12/12	-	1577	1444	482	L	Tta/Cta	rs537141,COSV58847929	A	A/G	-1	-	-
18:724612-724612	G	synonymous_variant	LOW	YES1	ENSG00000176105	Transcript	ENST00000577961.1	protein_coding	12/12	-	1530	1459	487	L	Tta/Cta	rs537141,COSV58847929	A	A/G	-1	-	-
18:724612-724612	G	synonymous_variant	LOW	YES1	ENSG00000176105	Transcript	ENST00000584307.1	protein_coding	12/12	-	1615	1444	482	L	Tta/Cta	rs537141,COSV58847929	A	A/G	-1	-	-
18:2539017-2539017	G	synonymous_variant	LOW	METTL4	ENSG00000101574	Transcript	ENST00000574538.1	protein_coding	9/9	-	2177	1401	467	A	gcG/gcC	-	C	C/G	-1	-	-
18:2771518-2771518	T	splice_polypyrimidine_tract_variant,intron_variant	LOW	SMCHD1	ENSG00000101596	Transcript	ENST00000261598.8	protein_coding	-	39/45	-	-	-	-	-	-	G	G/T	1	-	-
18:2771518-2771518	T	splice_polypyrimidine_tract_variant,intron_variant	LOW	SMCHD1	ENSG00000101596	Transcript	ENST00000320876.6	protein_coding	-	39/47	-	-	-	-	-	-	G	G/T	1	-	-
18:2771518-2771518	T	splice_polypyrimidine_tract_variant,intron_variant,NMD_transcript_variant	LOW	SMCHD1	ENSG00000101596	Transcript	ENST00000577880.1	nonsense_mediated_decay	-	28/37	-	-	-	-	-	-	G	G/T	1	-	-
18:2771518-2771518	T	splice_polypyrimidine_tract_variant,intron_variant,NMD_transcript_variant	LOW	SMCHD1	ENSG00000101596	Transcript	ENST00000584897.1	nonsense_mediated_decay	-	24/31	-	-	-	-	-	-	G	G/T	1	-	-
18:3272876-3272876	A	splice_region_variant,splice_polypyrimidine_tract_variant,intron_variant	LOW	MYL12B	ENSG00000118680	Transcript	ENST00000237500.5	protein_coding	-	1/3	-	-	-	-	-	-	T	T/A	1	-	-
18:3272876-3272876	A	splice_region_variant,splice_polypyrimidine_tract_variant,intron_variant	LOW	MYL12B	ENSG00000118680	Transcript	ENST00000400175.5	protein_coding	-	1/3	-	-	-	-	-	-	T	T/A	1	-	-
18:3272876-3272876	A	splice_region_variant,splice_polypyrimidine_tract_variant,intron_variant	LOW	MYL12B	ENSG00000118680	Transcript	ENST00000581193.1	protein_coding	-	1/3	-	-	-	-	-	-	T	T/A	1	-	-
18:3272876-3272876	A	splice_region_variant,splice_polypyrimidine_tract_variant,intron_variant	LOW	MYL12B	ENSG00000118680	Transcript	ENST00000584539.1	protein_coding	-	1/3	-	-	-	-	-	-	T	T/A	1	-	-
18:3277239-3277239	T	splice_polypyrimidine_tract_variant,intron_variant	LOW	MYL12B	ENSG00000118680	Transcript	ENST00000237500.5	protein_coding	-	2/3	-	-	-	-	-	-	G	G/T	1	-	-
18:3277239-3277239	T	splice_polypyrimidine_tract_variant,intron_variant	LOW	MYL12B	ENSG00000118680	Transcript	ENST00000400175.5	protein_coding	-	2/3	-	-	-	-	-	-	G	G/T	1	-	-
18:3277239-3277239	T	splice_polypyrimidine_tract_variant,intron_variant	LOW	MYL12B	ENSG00000118680	Transcript	ENST00000581193.1	protein_coding	-	2/3	-	-	-	-	-	-	G	G/T	1	-	-
18:3277239-3277239	T	splice_polypyrimidine_tract_variant,intron_variant	LOW	MYL12B	ENSG00000118680	Transcript	ENST00000584539.1	protein_coding	-	2/3	-	-	-	-	-	-	G	G/T	1	-	-
18:14105924-14105924	C	synonymous_variant	LOW	ZNF519	ENSG00000175322	Transcript	ENST00000590202.1	protein_coding	3/3	-	768	615	205	Q	caA/caG	-	T	T/C	-1	-	-
18:14543140-14543140	C	synonymous_variant	LOW	POTEC	ENSG00000183206	Transcript	ENST00000358970.5	protein_coding	1/11	-	6	6	2	V	gtA/gtG	COSV100743588	T	T/C	-1	-	-
18:14543140-14543140	C	synonymous_variant,NMD_transcript_variant	LOW	POTEC	ENSG00000183206	Transcript	ENST00000511306.1	nonsense_mediated_decay	1/10	-	445	6	2	V	gtA/gtG	COSV100743588	T	T/C	-1	-	-
19:965043-965043	C	synonymous_variant	LOW	ARID3A	ENSG00000116017	Transcript	ENST00000263620.3	protein_coding	6/9	-	1488	1161	387	N	aaT/aaC	rs12608658	T	T/C	1	-	-
19:965043-965043	C	synonymous_variant	LOW	ARID3A	ENSG00000116017	Transcript	ENST00000587532.1	protein_coding	4/5	-	702	702	234	N	aaT/aaC	rs12608658	T	T/C	1	-	-
19:966693-966693	T	synonymous_variant	LOW	ARID3A	ENSG00000116017	Transcript	ENST00000263620.3	protein_coding	7/9	-	1647	1320	440	A	gcC/gcT	rs6510986,COSV55043102	C	C/T	1	-	-
19:1821638-1821638	G	synonymous_variant	LOW	REXO1	ENSG00000079313	Transcript	ENST00000170168.4	protein_coding	5/16	-	2369	2274	758	H	caT/caC	-	A	A/G	-1	-	-
19:1848244-1848244	G	synonymous_variant	LOW	REXO1	ENSG00000079313	Transcript	ENST00000170168.4	protein_coding	1/16	-	209	114	38	G	ggT/ggC	-	A	A/G	-1	-	-
19:2251818-2251818	C	synonymous_variant	LOW	AMH	ENSG00000104899	Transcript	ENST00000221496.4	protein_coding	5/5	-	1567	1545	515	V	gtT/gtC	-	T	T/C	1	-	-
19:2255337-2255337	G	synonymous_variant	LOW	JSRP1	ENSG00000167476	Transcript	ENST00000593238.2	protein_coding	2/5	-	433	373	125	L	Ttg/Ctg	-	A	A/G	-1	-	-
19:4024022-4024022	A	splice_polypyrimidine_tract_variant,intron_variant	LOW	PIAS4	ENSG00000105229	Transcript	ENST00000262971.2	protein_coding	-	2/10	-	-	-	-	-	rs1048557548	G	G/A	1	-	-
19:4024022-4024022	A	splice_polypyrimidine_tract_variant,intron_variant,non_coding_transcript_variant	LOW	PIAS4	ENSG00000105229	Transcript	ENST00000596144.1	processed_transcript	-	1/4	-	-	-	-	-	rs1048557548	G	G/A	1	-	-
19:4024022-4024022	A	splice_polypyrimidine_tract_variant,intron_variant,non_coding_transcript_variant	LOW	PIAS4	ENSG00000105229	Transcript	ENST00000600566.1	retained_intron	-	2/3	-	-	-	-	-	rs1048557548	G	G/A	1	-	-
19:4174953-4174953	G	splice_polypyrimidine_tract_variant,intron_variant	LOW	SIRT6	ENSG00000077463	Transcript	ENST00000305232.6	protein_coding	-	6/6	-	-	-	-	-	-	A	A/G	-1	-	-
19:4174953-4174953	G	splice_polypyrimidine_tract_variant,intron_variant	LOW	SIRT6	ENSG00000077463	Transcript	ENST00000337491.2	protein_coding	-	7/7	-	-	-	-	-	-	A	A/G	-1	-	-
19:4174953-4174953	G	splice_polypyrimidine_tract_variant,intron_variant	LOW	SIRT6	ENSG00000077463	Transcript	ENST00000381935.3	protein_coding	-	6/6	-	-	-	-	-	-	A	A/G	-1	-	-
19:4174953-4174953	G	splice_polypyrimidine_tract_variant,intron_variant	LOW	SIRT6	ENSG00000077463	Transcript	ENST00000594279.1	protein_coding	-	7/7	-	-	-	-	-	-	A	A/G	-1	-	-
19:4174953-4174953	G	splice_polypyrimidine_tract_variant,intron_variant,non_coding_transcript_variant	LOW	SIRT6	ENSG00000077463	Transcript	ENST00000595670.1	retained_intron	-	6/6	-	-	-	-	-	-	A	A/G	-1	-	-
19:4174953-4174953	G	splice_polypyrimidine_tract_variant,intron_variant,non_coding_transcript_variant	LOW	SIRT6	ENSG00000077463	Transcript	ENST00000596119.1	retained_intron	-	4/4	-	-	-	-	-	-	A	A/G	-1	-	-
19:4174953-4174953	G	splice_polypyrimidine_tract_variant,intron_variant	LOW	SIRT6	ENSG00000077463	Transcript	ENST00000597896.1	protein_coding	-	6/6	-	-	-	-	-	-	A	A/G	-1	-	-
19:4174953-4174953	G	splice_polypyrimidine_tract_variant,intron_variant,NMD_transcript_variant	LOW	SIRT6	ENSG00000077463	Transcript	ENST00000599365.1	nonsense_mediated_decay	-	5/5	-	-	-	-	-	-	A	A/G	-1	-	-
19:4174953-4174953	G	splice_polypyrimidine_tract_variant,intron_variant,non_coding_transcript_variant	LOW	SIRT6	ENSG00000077463	Transcript	ENST00000600540.1	retained_intron	-	5/5	-	-	-	-	-	-	A	A/G	-1	-	-
19:4174953-4174953	G	splice_polypyrimidine_tract_variant,intron_variant,NMD_transcript_variant	LOW	SIRT6	ENSG00000077463	Transcript	ENST00000600938.1	nonsense_mediated_decay	-	6/6	-	-	-	-	-	-	A	A/G	-1	-	-
19:4174953-4174953	G	splice_polypyrimidine_tract_variant,intron_variant,non_coding_transcript_variant	LOW	SIRT6	ENSG00000077463	Transcript	ENST00000601069.1	retained_intron	-	4/4	-	-	-	-	-	-	A	A/G	-1	-	-
19:4174953-4174953	G	splice_polypyrimidine_tract_variant,intron_variant	LOW	SIRT6	ENSG00000077463	Transcript	ENST00000601488.1	protein_coding	-	6/6	-	-	-	-	-	-	A	A/G	-1	-	-
19:4357558-4357558	G	synonymous_variant	LOW	MPND	ENSG00000008382	Transcript	ENST00000262966.8	protein_coding	10/12	-	1279	1212	404	P	ccA/ccG	-	A	A/G	1	-	-
19:4357558-4357558	G	synonymous_variant	LOW	MPND	ENSG00000008382	Transcript	ENST00000359935.4	protein_coding	8/11	-	1102	1062	354	P	ccA/ccG	-	A	A/G	1	-	-
19:4357558-4357558	G	synonymous_variant,NMD_transcript_variant	LOW	MPND	ENSG00000008382	Transcript	ENST00000594716.1	nonsense_mediated_decay	10/12	-	1240	1212	404	P	ccA/ccG	-	A	A/G	1	-	-
19:4357558-4357558	G	synonymous_variant	LOW	MPND	ENSG00000008382	Transcript	ENST00000596722.1	protein_coding	9/11	-	1308	1308	436	P	ccA/ccG	-	A	A/G	1	-	-
19:4357558-4357558	G	synonymous_variant	LOW	MPND	ENSG00000008382	Transcript	ENST00000597036.1	protein_coding	9/12	-	1115	1116	372	P	ccA/ccG	-	A	A/G	1	-	-
19:4357558-4357558	G	synonymous_variant	LOW	MPND	ENSG00000008382	Transcript	ENST00000599840.1	protein_coding	10/13	-	1247	1212	404	P	ccA/ccG	-	A	A/G	1	-	-
19:4508933-4508933	G	synonymous_variant	LOW	PLIN4	ENSG00000167676	Transcript	ENST00000301286.3	protein_coding	4/6	-	3507	3507	1169	V	gtT/gtC	COSV56694764	A	A/G	-1	-	-
19:4511269-4511269	A	synonymous_variant	LOW	PLIN4	ENSG00000167676	Transcript	ENST00000301286.3	protein_coding	3/6	-	2661	2661	887	G	ggC/ggT	-	G	G/A	-1	-	-
19:4511338-4511338	A	synonymous_variant	LOW	PLIN4	ENSG00000167676	Transcript	ENST00000301286.3	protein_coding	3/6	-	2592	2592	864	G	ggA/ggT	COSV105009892	T	T/A	-1	-	-
19:4847862-4847862	G	synonymous_variant	LOW	PLIN3	ENSG00000105355	Transcript	ENST00000221957.4	protein_coding	6/8	-	852	675	225	S	tcT/tcC	-	A	A/G	-1	-	-
19:4847862-4847862	G	synonymous_variant	LOW	PLIN3	ENSG00000105355	Transcript	ENST00000585479.1	protein_coding	6/8	-	778	675	225	S	tcT/tcC	-	A	A/G	-1	-	-
19:4847862-4847862	G	synonymous_variant	LOW	PLIN3	ENSG00000105355	Transcript	ENST00000589163.1	protein_coding	3/5	-	374	375	125	S	tcT/tcC	-	A	A/G	-1	-	-
19:4847862-4847862	G	synonymous_variant	LOW	PLIN3	ENSG00000105355	Transcript	ENST00000592528.1	protein_coding	6/8	-	701	639	213	S	tcT/tcC	-	A	A/G	-1	-	-
19:5214686-5214686	G	synonymous_variant	LOW	PTPRS	ENSG00000105426	Transcript	ENST00000262963.6	protein_coding	25/34	-	4554	4320	1440	A	gcT/gcC	COSV99513134	A	A/G	-1	-	-
19:5214686-5214686	G	synonymous_variant	LOW	PTPRS	ENSG00000105426	Transcript	ENST00000348075.2	protein_coding	24/33	-	4500	4266	1422	A	gcT/gcC	COSV99513134	A	A/G	-1	-	-
19:5214686-5214686	G	synonymous_variant	LOW	PTPRS	ENSG00000105426	Transcript	ENST00000353284.2	protein_coding	20/29	-	3273	3039	1013	A	gcT/gcC	COSV99513134	A	A/G	-1	-	-
19:5214686-5214686	G	synonymous_variant	LOW	PTPRS	ENSG00000105426	Transcript	ENST00000357368.4	protein_coding	29/38	-	4614	4380	1460	A	gcT/gcC	COSV99513134	A	A/G	-1	-	-
19:5214686-5214686	G	synonymous_variant	LOW	PTPRS	ENSG00000105426	Transcript	ENST00000372412.4	protein_coding	29/38	-	4617	4383	1461	A	gcT/gcC	COSV99513134	A	A/G	-1	-	-
19:5214686-5214686	G	synonymous_variant	LOW	PTPRS	ENSG00000105426	Transcript	ENST00000587303.1	protein_coding	28/37	-	4480	4380	1460	A	gcT/gcC	COSV99513134	A	A/G	-1	-	-
19:5214686-5214686	G	synonymous_variant	LOW	PTPRS	ENSG00000105426	Transcript	ENST00000588012.1	protein_coding	23/32	-	4289	4266	1422	A	gcT/gcC	COSV99513134	A	A/G	-1	-	-
19:5214686-5214686	G	synonymous_variant	LOW	PTPRS	ENSG00000105426	Transcript	ENST00000592099.1	protein_coding	19/28	-	3062	3039	1013	A	gcT/gcC	COSV99513134	A	A/G	-1	-	-
19:6665009-6665009	C	synonymous_variant	LOW	TNFSF14	ENSG00000125735	Transcript	ENST00000245912.3	protein_coding	4/4	-	591	543	181	V	gtA/gtG	-	T	T/C	-1	-	-
19:6665009-6665009	C	synonymous_variant	LOW	TNFSF14	ENSG00000125735	Transcript	ENST00000326176.9	protein_coding	5/5	-	925	543	181	V	gtA/gtG	-	T	T/C	-1	-	-
19:6665009-6665009	C	synonymous_variant	LOW	TNFSF14	ENSG00000125735	Transcript	ENST00000599359.1	protein_coding	5/5	-	1033	651	217	V	gtA/gtG	-	T	T/C	-1	-	-
19:6696485-6696485	C	splice_polypyrimidine_tract_variant,intron_variant	LOW	C3	ENSG00000125730	Transcript	ENST00000245907.6	protein_coding	-	22/40	-	-	-	-	-	-	T	T/C	-1	-	-
19:6696680-6696680	T	splice_polypyrimidine_tract_variant,intron_variant	LOW	C3	ENSG00000125730	Transcript	ENST00000245907.6	protein_coding	-	21/40	-	-	-	-	-	-	G	G/T	-1	-	-
19:6696680-6696680	T	splice_polypyrimidine_tract_variant,intron_variant,non_coding_transcript_variant	LOW	C3	ENSG00000125730	Transcript	ENST00000594005.1	retained_intron	-	1/1	-	-	-	-	-	-	G	G/T	-1	-	-
19:6697818-6697818	T	splice_polypyrimidine_tract_variant,intron_variant	LOW	C3	ENSG00000125730	Transcript	ENST00000245907.6	protein_coding	-	19/40	-	-	-	-	-	-	G	G/T	-1	-	-
19:6697818-6697818	T	splice_polypyrimidine_tract_variant,intron_variant,non_coding_transcript_variant	LOW	C3	ENSG00000125730	Transcript	ENST00000602053.1	retained_intron	-	2/2	-	-	-	-	-	-	G	G/T	-1	-	-
19:6702235-6702235	C	splice_polypyrimidine_tract_variant,intron_variant	LOW	C3	ENSG00000125730	Transcript	ENST00000245907.6	protein_coding	-	18/40	-	-	-	-	-	-	T	T/C	-1	-	-
19:6702235-6702235	C	splice_polypyrimidine_tract_variant,intron_variant,non_coding_transcript_variant	LOW	C3	ENSG00000125730	Transcript	ENST00000602053.1	retained_intron	-	1/2	-	-	-	-	-	-	T	T/C	-1	-	-
19:6737470-6737470	C	splice_region_variant,non_coding_transcript_exon_variant	LOW	GPR108	ENSG00000125734	Transcript	ENST00000595620.1	retained_intron	1/4	-	91	-	-	-	-	-	T	T/C	-1	-	-
19:6737498-6737498	A	synonymous_variant	LOW	GPR108	ENSG00000125734	Transcript	ENST00000264080.7	protein_coding	1/18	-	117	90	30	C	tgC/tgT	rs1968688056	G	G/A	-1	-	-
19:6737498-6737498	A	synonymous_variant,NMD_transcript_variant	LOW	GPR108	ENSG00000125734	Transcript	ENST00000595908.1	nonsense_mediated_decay	1/17	-	23	24	8	C	tgC/tgT	rs1968688056	G	G/A	-1	-	-
19:6737498-6737498	A	synonymous_variant,NMD_transcript_variant	LOW	GPR108	ENSG00000125734	Transcript	ENST00000597706.1	nonsense_mediated_decay	1/18	-	74	75	25	C	tgC/tgT	rs1968688056	G	G/A	-1	-	-
19:6737498-6737498	A	synonymous_variant,NMD_transcript_variant	LOW	GPR108	ENSG00000125734	Transcript	ENST00000598052.1	nonsense_mediated_decay	1/8	-	53	54	18	C	tgC/tgT	rs1968688056	G	G/A	-1	-	-
19:6737498-6737498	A	synonymous_variant	LOW	GPR108	ENSG00000125734	Transcript	ENST00000601716.1	protein_coding	1/7	-	88	90	30	C	tgC/tgT	rs1968688056	G	G/A	-1	-	-
19:7670203-7670203	C	synonymous_variant	LOW	CAMSAP3	ENSG00000076826	Transcript	ENST00000160298.4	protein_coding	2/17	-	341	240	80	S	tcG/tcC	-	G	G/C	1	-	-
19:7670203-7670203	C	synonymous_variant	LOW	CAMSAP3	ENSG00000076826	Transcript	ENST00000446248.2	protein_coding	2/19	-	341	240	80	S	tcG/tcC	-	G	G/C	1	-	-
19:15540740-15540740	G	synonymous_variant	LOW	WIZ	ENSG00000011451	Transcript	ENST00000389282.4	protein_coding	5/10	-	2971	2757	919	G	ggA/ggC	-	T	T/G	-1	-	-
19:15540740-15540740	G	synonymous_variant	LOW	WIZ	ENSG00000011451	Transcript	ENST00000545156.1	protein_coding	2/8	-	333	300	100	G	ggA/ggC	-	T	T/G	-1	-	-
19:15540740-15540740	G	synonymous_variant	LOW	WIZ	ENSG00000011451	Transcript	ENST00000599686.3	protein_coding	3/8	-	456	309	103	G	ggA/ggC	-	T	T/G	-1	-	-
19:15540740-15540740	G	synonymous_variant	LOW	WIZ	ENSG00000011451	Transcript	ENST00000599910.2	protein_coding	3/9	-	458	309	103	G	ggA/ggC	-	T	T/G	-1	-	-
19:54074853-54074853	C	splice_region_variant,splice_polypyrimidine_tract_variant,intron_variant	LOW	ZNF331	ENSG00000130844	Transcript	ENST00000253144.9	protein_coding	-	5/6	-	-	-	-	-	rs1568539814	T	T/C	1	-	-
19:54074853-54074853	C	splice_region_variant,splice_polypyrimidine_tract_variant,intron_variant	LOW	ZNF331	ENSG00000130844	Transcript	ENST00000411977.2	protein_coding	-	4/5	-	-	-	-	-	rs1568539814	T	T/C	1	-	-
19:54074853-54074853	C	splice_region_variant,splice_polypyrimidine_tract_variant,intron_variant	LOW	ZNF331	ENSG00000130844	Transcript	ENST00000449416.1	protein_coding	-	2/3	-	-	-	-	-	rs1568539814	T	T/C	1	-	-
19:54074853-54074853	C	splice_region_variant,splice_polypyrimidine_tract_variant,intron_variant	LOW	ZNF331	ENSG00000130844	Transcript	ENST00000502248.1	protein_coding	-	5/6	-	-	-	-	-	rs1568539814	T	T/C	1	-	-
19:54074853-54074853	C	splice_region_variant,splice_polypyrimidine_tract_variant,intron_variant	LOW	ZNF331	ENSG00000130844	Transcript	ENST00000502616.1	protein_coding	-	3/4	-	-	-	-	-	rs1568539814	T	T/C	1	-	-
19:54074853-54074853	C	splice_region_variant,splice_polypyrimidine_tract_variant,intron_variant	LOW	ZNF331	ENSG00000130844	Transcript	ENST00000504493.1	protein_coding	-	4/5	-	-	-	-	-	rs1568539814	T	T/C	1	-	-
19:54074853-54074853	C	splice_region_variant,splice_polypyrimidine_tract_variant,intron_variant	LOW	ZNF331	ENSG00000130844	Transcript	ENST00000505426.1	protein_coding	-	2/3	-	-	-	-	-	rs1568539814	T	T/C	1	-	-
19:54074853-54074853	C	splice_region_variant,splice_polypyrimidine_tract_variant,intron_variant	LOW	ZNF331	ENSG00000130844	Transcript	ENST00000505949.1	protein_coding	-	4/5	-	-	-	-	-	rs1568539814	T	T/C	1	-	-
19:54074853-54074853	C	splice_region_variant,splice_polypyrimidine_tract_variant,intron_variant	LOW	ZNF331	ENSG00000130844	Transcript	ENST00000509047.1	protein_coding	-	4/5	-	-	-	-	-	rs1568539814	T	T/C	1	-	-
19:54074853-54074853	C	splice_region_variant,splice_polypyrimidine_tract_variant,intron_variant	LOW	ZNF331	ENSG00000130844	Transcript	ENST00000509585.1	protein_coding	-	5/6	-	-	-	-	-	rs1568539814	T	T/C	1	-	-
19:54074853-54074853	C	splice_region_variant,splice_polypyrimidine_tract_variant,intron_variant	LOW	ZNF331	ENSG00000130844	Transcript	ENST00000511154.1	protein_coding	-	3/4	-	-	-	-	-	rs1568539814	T	T/C	1	-	-
19:54074853-54074853	C	splice_region_variant,splice_polypyrimidine_tract_variant,intron_variant	LOW	ZNF331	ENSG00000130844	Transcript	ENST00000511567.1	protein_coding	-	3/4	-	-	-	-	-	rs1568539814	T	T/C	1	-	-
19:54074853-54074853	C	splice_region_variant,splice_polypyrimidine_tract_variant,intron_variant	LOW	ZNF331	ENSG00000130844	Transcript	ENST00000511593.2	protein_coding	-	5/6	-	-	-	-	-	rs1568539814	T	T/C	1	-	-
19:54074853-54074853	C	splice_region_variant,splice_polypyrimidine_tract_variant,intron_variant	LOW	ZNF331	ENSG00000130844	Transcript	ENST00000512387.1	protein_coding	-	3/4	-	-	-	-	-	rs1568539814	T	T/C	1	-	-
19:54074853-54074853	C	splice_region_variant,splice_polypyrimidine_tract_variant,intron_variant	LOW	ZNF331	ENSG00000130844	Transcript	ENST00000513265.1	protein_coding	-	3/5	-	-	-	-	-	rs1568539814	T	T/C	1	-	-
19:54074853-54074853	C	splice_region_variant,splice_polypyrimidine_tract_variant,intron_variant	LOW	ZNF331	ENSG00000130844	Transcript	ENST00000513999.1	protein_coding	-	4/5	-	-	-	-	-	rs1568539814	T	T/C	1	-	-
19:54074853-54074853	C	splice_region_variant,splice_polypyrimidine_tract_variant,intron_variant	LOW	ZNF331	ENSG00000130844	Transcript	ENST00000514022.1	protein_coding	-	3/4	-	-	-	-	-	rs1568539814	T	T/C	1	-	-
19:54074853-54074853	C	splice_region_variant,splice_polypyrimidine_tract_variant,intron_variant	LOW	ZNF331	ENSG00000130844	Transcript	ENST00000514374.1	protein_coding	-	4/5	-	-	-	-	-	rs1568539814	T	T/C	1	-	-
19:54631531-54631531	G	synonymous_variant	LOW	PRPF31	ENSG00000105618	Transcript	ENST00000321030.4	protein_coding	10/14	-	1378	1029	343	L	ctA/ctG	-	A	A/G	1	-	-
19:54631531-54631531	G	synonymous_variant	LOW	PRPF31	ENSG00000105618	Transcript	ENST00000391755.1	protein_coding	9/13	-	1019	1011	337	L	ctA/ctG	-	A	A/G	1	-	-
19:54631531-54631531	G	synonymous_variant	LOW	PRPF31	ENSG00000105618	Transcript	ENST00000419967.1	protein_coding	10/15	-	1064	1029	343	L	ctA/ctG	-	A	A/G	1	-	-
19:54631552-54631552	A	synonymous_variant	LOW	PRPF31	ENSG00000105618	Transcript	ENST00000321030.4	protein_coding	10/14	-	1399	1050	350	Q	caG/caA	-	G	G/A	1	-	-
19:54631552-54631552	A	synonymous_variant	LOW	PRPF31	ENSG00000105618	Transcript	ENST00000391755.1	protein_coding	9/13	-	1040	1032	344	Q	caG/caA	-	G	G/A	1	-	-
19:54631552-54631552	A	synonymous_variant	LOW	PRPF31	ENSG00000105618	Transcript	ENST00000419967.1	protein_coding	10/15	-	1085	1050	350	Q	caG/caA	-	G	G/A	1	-	-
19:54631583-54631583	A	splice_region_variant,intron_variant	LOW	PRPF31	ENSG00000105618	Transcript	ENST00000321030.4	protein_coding	-	10/13	-	-	-	-	-	-	G	G/A	1	-	-
19:54631583-54631583	A	splice_region_variant,intron_variant	LOW	PRPF31	ENSG00000105618	Transcript	ENST00000391755.1	protein_coding	-	9/12	-	-	-	-	-	-	G	G/A	1	-	-
19:54631583-54631583	A	splice_region_variant,intron_variant	LOW	PRPF31	ENSG00000105618	Transcript	ENST00000419967.1	protein_coding	-	10/14	-	-	-	-	-	-	G	G/A	1	-	-
19:54631686-54631686	T	synonymous_variant	LOW	PRPF31	ENSG00000105618	Transcript	ENST00000321030.4	protein_coding	11/14	-	1429	1080	360	R	cgC/cgT	-	C	C/T	1	-	-
19:54631686-54631686	T	synonymous_variant	LOW	PRPF31	ENSG00000105618	Transcript	ENST00000391755.1	protein_coding	10/13	-	1070	1062	354	R	cgC/cgT	-	C	C/T	1	-	-
19:54631686-54631686	T	synonymous_variant	LOW	PRPF31	ENSG00000105618	Transcript	ENST00000419967.1	protein_coding	11/15	-	1115	1080	360	R	cgC/cgT	-	C	C/T	1	-	-
2:85663648-85663648	G	synonymous_variant	LOW	SH2D6	ENSG00000152292	Transcript	ENST00000340326.2	protein_coding	4/5	-	632	471	157	V	gtT/gtG	-	T	T/G	1	-	-
2:85663648-85663648	G	synonymous_variant	LOW	SH2D6	ENSG00000152292	Transcript	ENST00000389938.2	protein_coding	20/21	-	1689	375	125	V	gtT/gtG	-	T	T/G	1	-	-
2:86074980-86074980	G	splice_donor_region_variant,intron_variant,NMD_transcript_variant	LOW	ST3GAL5	ENSG00000115525	Transcript	ENST00000306262.5	nonsense_mediated_decay	-	4/4	-	-	-	-	-	-	A	A/G	-1	-	-
2:86074980-86074980	G	splice_donor_region_variant,intron_variant	LOW	ST3GAL5	ENSG00000115525	Transcript	ENST00000377332.3	protein_coding	-	4/6	-	-	-	-	-	-	A	A/G	-1	-	-
2:86074980-86074980	G	splice_donor_region_variant,intron_variant	LOW	ST3GAL5	ENSG00000115525	Transcript	ENST00000393805.1	protein_coding	-	4/6	-	-	-	-	-	-	A	A/G	-1	-	-
2:86074980-86074980	G	splice_donor_region_variant,intron_variant	LOW	ST3GAL5	ENSG00000115525	Transcript	ENST00000393808.3	protein_coding	-	4/6	-	-	-	-	-	-	A	A/G	-1	-	-
2:86074980-86074980	G	splice_donor_region_variant,intron_variant,non_coding_transcript_variant	LOW	ST3GAL5	ENSG00000115525	Transcript	ENST00000461206.1	retained_intron	-	1/4	-	-	-	-	-	-	A	A/G	-1	-	-
2:95941196-95941196	T	splice_polypyrimidine_tract_variant,intron_variant	LOW	PROM2	ENSG00000155066	Transcript	ENST00000317620.9	protein_coding	-	1/23	-	-	-	-	-	rs868673462	C	C/T	1	-	-
2:95941196-95941196	T	splice_polypyrimidine_tract_variant,intron_variant	LOW	PROM2	ENSG00000155066	Transcript	ENST00000317668.4	protein_coding	-	1/23	-	-	-	-	-	rs868673462	C	C/T	1	-	-
2:95941196-95941196	T	splice_polypyrimidine_tract_variant,intron_variant	LOW	PROM2	ENSG00000155066	Transcript	ENST00000403131.2	protein_coding	-	1/23	-	-	-	-	-	rs868673462	C	C/T	1	-	-
2:95941196-95941196	T	splice_polypyrimidine_tract_variant,intron_variant,NMD_transcript_variant	LOW	PROM2	ENSG00000155066	Transcript	ENST00000431567.1	nonsense_mediated_decay	-	1/23	-	-	-	-	-	rs868673462	C	C/T	1	-	-
2:95941196-95941196	T	splice_polypyrimidine_tract_variant,intron_variant,non_coding_transcript_variant	LOW	PROM2	ENSG00000155066	Transcript	ENST00000463580.1	processed_transcript	-	1/5	-	-	-	-	-	rs868673462	C	C/T	1	-	-
2:95941196-95941196	T	splice_polypyrimidine_tract_variant,intron_variant,non_coding_transcript_variant	LOW	PROM2	ENSG00000155066	Transcript	ENST00000477767.1	processed_transcript	-	1/2	-	-	-	-	-	rs868673462	C	C/T	1	-	-
2:95941196-95941196	T	splice_polypyrimidine_tract_variant,intron_variant,non_coding_transcript_variant	LOW	PROM2	ENSG00000155066	Transcript	ENST00000487138.1	retained_intron	-	1/19	-	-	-	-	-	rs868673462	C	C/T	1	-	-
2:95941196-95941196	T	splice_polypyrimidine_tract_variant,intron_variant	LOW	PROM2	ENSG00000155066	Transcript	ENST00000542147.1	protein_coding	-	1/22	-	-	-	-	-	rs868673462	C	C/T	1	-	-
2:95950700-95950700	T	splice_polypyrimidine_tract_variant,intron_variant	LOW	PROM2	ENSG00000155066	Transcript	ENST00000317620.9	protein_coding	-	14/23	-	-	-	-	-	-	G	G/T	1	-	-
2:95950700-95950700	T	splice_polypyrimidine_tract_variant,intron_variant	LOW	PROM2	ENSG00000155066	Transcript	ENST00000317668.4	protein_coding	-	14/23	-	-	-	-	-	-	G	G/T	1	-	-
2:95950700-95950700	T	splice_polypyrimidine_tract_variant,intron_variant	LOW	PROM2	ENSG00000155066	Transcript	ENST00000403131.2	protein_coding	-	14/23	-	-	-	-	-	-	G	G/T	1	-	-
2:95950700-95950700	T	splice_polypyrimidine_tract_variant,intron_variant,NMD_transcript_variant	LOW	PROM2	ENSG00000155066	Transcript	ENST00000431567.1	nonsense_mediated_decay	-	14/23	-	-	-	-	-	-	G	G/T	1	-	-
2:95950700-95950700	T	splice_polypyrimidine_tract_variant,intron_variant,non_coding_transcript_variant	LOW	PROM2	ENSG00000155066	Transcript	ENST00000487138.1	retained_intron	-	10/19	-	-	-	-	-	-	G	G/T	1	-	-
2:95954051-95954051	C	splice_donor_region_variant,intron_variant	LOW	PROM2	ENSG00000155066	Transcript	ENST00000317620.9	protein_coding	-	21/23	-	-	-	-	-	-	A	A/C	1	-	-
2:95954051-95954051	C	splice_donor_region_variant,intron_variant	LOW	PROM2	ENSG00000155066	Transcript	ENST00000317668.4	protein_coding	-	21/23	-	-	-	-	-	-	A	A/C	1	-	-
2:95954051-95954051	C	splice_donor_region_variant,intron_variant	LOW	PROM2	ENSG00000155066	Transcript	ENST00000403131.2	protein_coding	-	21/23	-	-	-	-	-	-	A	A/C	1	-	-
2:95954051-95954051	C	splice_donor_region_variant,intron_variant,NMD_transcript_variant	LOW	PROM2	ENSG00000155066	Transcript	ENST00000431567.1	nonsense_mediated_decay	-	21/23	-	-	-	-	-	-	A	A/C	1	-	-
2:95954051-95954051	C	splice_donor_region_variant,intron_variant,non_coding_transcript_variant	LOW	PROM2	ENSG00000155066	Transcript	ENST00000487138.1	retained_intron	-	17/19	-	-	-	-	-	-	A	A/C	1	-	-
2:95954051-95954051	C	splice_donor_region_variant,intron_variant	LOW	PROM2	ENSG00000155066	Transcript	ENST00000542147.1	protein_coding	-	20/22	-	-	-	-	-	-	A	A/C	1	-	-
2:219554617-219554617	C	synonymous_variant	LOW	STK36	ENSG00000163482	Transcript	ENST00000295709.3	protein_coding	13/27	-	1875	1596	532	I	atT/atC	-	T	T/C	1	-	-
2:219554617-219554617	C	synonymous_variant	LOW	STK36	ENSG00000163482	Transcript	ENST00000392105.3	protein_coding	13/27	-	1832	1596	532	I	atT/atC	-	T	T/C	1	-	-
2:219554617-219554617	C	synonymous_variant	LOW	STK36	ENSG00000163482	Transcript	ENST00000392106.2	protein_coding	13/27	-	1862	1596	532	I	atT/atC	-	T	T/C	1	-	-
2:219554617-219554617	C	synonymous_variant	LOW	STK36	ENSG00000163482	Transcript	ENST00000440309.1	protein_coding	13/27	-	1755	1596	532	I	atT/atC	-	T	T/C	1	-	-
2:219611721-219611721	T	splice_region_variant,splice_polypyrimidine_tract_variant,intron_variant	LOW	TTLL4	ENSG00000135912	Transcript	ENST00000258398.4	protein_coding	-	6/17	-	-	-	-	-	-	C	C/T	1	-	-
2:219611721-219611721	T	splice_region_variant,splice_polypyrimidine_tract_variant,intron_variant	LOW	TTLL4	ENSG00000135912	Transcript	ENST00000392102.1	protein_coding	-	8/19	-	-	-	-	-	-	C	C/T	1	-	-
2:219611721-219611721	T	splice_region_variant,splice_polypyrimidine_tract_variant,intron_variant,NMD_transcript_variant	LOW	TTLL4	ENSG00000135912	Transcript	ENST00000417196.1	nonsense_mediated_decay	-	3/6	-	-	-	-	-	-	C	C/T	1	-	-
2:219611721-219611721	T	splice_region_variant,splice_polypyrimidine_tract_variant,intron_variant,NMD_transcript_variant	LOW	TTLL4	ENSG00000135912	Transcript	ENST00000434241.1	nonsense_mediated_decay	-	1/3	-	-	-	-	-	-	C	C/T	1	-	-
2:219611721-219611721	T	splice_region_variant,splice_polypyrimidine_tract_variant,intron_variant	LOW	TTLL4	ENSG00000135912	Transcript	ENST00000457313.1	protein_coding	-	7/18	-	-	-	-	-	-	C	C/T	1	-	-
2:219611721-219611721	T	splice_region_variant,splice_polypyrimidine_tract_variant,intron_variant,non_coding_transcript_variant	LOW	TTLL4	ENSG00000135912	Transcript	ENST00000465558.1	retained_intron	-	1/9	-	-	-	-	-	-	C	C/T	1	-	-
2:219611721-219611721	T	splice_region_variant,splice_polypyrimidine_tract_variant,intron_variant,non_coding_transcript_variant	LOW	TTLL4	ENSG00000135912	Transcript	ENST00000467841.1	retained_intron	-	1/6	-	-	-	-	-	-	C	C/T	1	-	-
2:219611721-219611721	T	splice_region_variant,splice_polypyrimidine_tract_variant,intron_variant,non_coding_transcript_variant	LOW	TTLL4	ENSG00000135912	Transcript	ENST00000475950.1	retained_intron	-	1/2	-	-	-	-	-	-	C	C/T	1	-	-
2:219611721-219611721	T	splice_region_variant,splice_polypyrimidine_tract_variant,intron_variant,non_coding_transcript_variant	LOW	TTLL4	ENSG00000135912	Transcript	ENST00000494428.1	retained_intron	-	2/5	-	-	-	-	-	-	C	C/T	1	-	-
2:219611923-219611923	C	splice_donor_region_variant,intron_variant	LOW	TTLL4	ENSG00000135912	Transcript	ENST00000258398.4	protein_coding	-	7/17	-	-	-	-	-	-	T	T/C	1	-	-
2:219611923-219611923	C	splice_donor_region_variant,intron_variant	LOW	TTLL4	ENSG00000135912	Transcript	ENST00000392102.1	protein_coding	-	9/19	-	-	-	-	-	-	T	T/C	1	-	-
2:219611923-219611923	C	splice_donor_region_variant,intron_variant,NMD_transcript_variant	LOW	TTLL4	ENSG00000135912	Transcript	ENST00000417196.1	nonsense_mediated_decay	-	4/6	-	-	-	-	-	-	T	T/C	1	-	-
2:219611923-219611923	C	splice_donor_region_variant,intron_variant,NMD_transcript_variant	LOW	TTLL4	ENSG00000135912	Transcript	ENST00000434241.1	nonsense_mediated_decay	-	2/3	-	-	-	-	-	-	T	T/C	1	-	-
2:219611923-219611923	C	splice_donor_region_variant,intron_variant	LOW	TTLL4	ENSG00000135912	Transcript	ENST00000448224.1	protein_coding	-	1/4	-	-	-	-	-	-	T	T/C	1	-	-
2:219611923-219611923	C	splice_donor_region_variant,intron_variant	LOW	TTLL4	ENSG00000135912	Transcript	ENST00000457313.1	protein_coding	-	8/18	-	-	-	-	-	-	T	T/C	1	-	-
2:219611923-219611923	C	splice_donor_region_variant,intron_variant,non_coding_transcript_variant	LOW	TTLL4	ENSG00000135912	Transcript	ENST00000465558.1	retained_intron	-	2/9	-	-	-	-	-	-	T	T/C	1	-	-
2:219611923-219611923	C	splice_donor_region_variant,intron_variant,non_coding_transcript_variant	LOW	TTLL4	ENSG00000135912	Transcript	ENST00000467841.1	retained_intron	-	2/6	-	-	-	-	-	-	T	T/C	1	-	-
2:219611923-219611923	C	splice_donor_region_variant,intron_variant,non_coding_transcript_variant	LOW	TTLL4	ENSG00000135912	Transcript	ENST00000475950.1	retained_intron	-	2/2	-	-	-	-	-	-	T	T/C	1	-	-
2:219611923-219611923	C	splice_donor_region_variant,intron_variant,non_coding_transcript_variant	LOW	TTLL4	ENSG00000135912	Transcript	ENST00000480472.1	retained_intron	-	2/6	-	-	-	-	-	-	T	T/C	1	-	-
2:219611923-219611923	C	splice_donor_region_variant,intron_variant,non_coding_transcript_variant	LOW	TTLL4	ENSG00000135912	Transcript	ENST00000480929.1	retained_intron	-	1/1	-	-	-	-	-	-	T	T/C	1	-	-
2:219611923-219611923	C	splice_donor_region_variant,intron_variant,non_coding_transcript_variant	LOW	TTLL4	ENSG00000135912	Transcript	ENST00000491899.1	retained_intron	-	1/2	-	-	-	-	-	-	T	T/C	1	-	-
2:219611923-219611923	C	splice_donor_region_variant,intron_variant,non_coding_transcript_variant	LOW	TTLL4	ENSG00000135912	Transcript	ENST00000494428.1	retained_intron	-	3/5	-	-	-	-	-	-	T	T/C	1	-	-
20:57562839-57562839	C	synonymous_variant	LOW	NELFCD	ENSG00000101158	Transcript	ENST00000344018.3	protein_coding	4/15	-	417	390	130	R	cgG/cgC	-	G	G/C	1	-	-
20:57562839-57562839	C	synonymous_variant,NMD_transcript_variant	LOW	NELFCD	ENSG00000101158	Transcript	ENST00000460601.1	nonsense_mediated_decay	4/16	-	398	399	133	R	cgG/cgC	-	G	G/C	1	-	-
20:57562839-57562839	C	synonymous_variant	LOW	NELFCD	ENSG00000101158	Transcript	ENST00000602795.1	protein_coding	4/15	-	465	417	139	R	cgG/cgC	-	G	G/C	1	-	-
20:57611828-57611828	C	splice_polypyrimidine_tract_variant,intron_variant	LOW	SLMO2	ENSG00000101166	Transcript	ENST00000355937.4	protein_coding	-	3/5	-	-	-	-	-	-	T	T/C	-1	-	-
20:57611828-57611828	C	splice_polypyrimidine_tract_variant,intron_variant	LOW	SLMO2	ENSG00000101166	Transcript	ENST00000371033.5	protein_coding	-	2/4	-	-	-	-	-	-	T	T/C	-1	-	-
20:57611828-57611828	C	splice_polypyrimidine_tract_variant,intron_variant,NMD_transcript_variant	LOW	SLMO2	ENSG00000101166	Transcript	ENST00000463057.1	nonsense_mediated_decay	-	3/5	-	-	-	-	-	-	T	T/C	-1	-	-
20:62065249-62065255	-	splice_region_variant,non_coding_transcript_exon_variant	LOW	KCNQ2	ENSG00000075043	Transcript	ENST00000370221.1	retained_intron	8/10	-	1200-1205	-	-	-	-	-	GCCAGG	GCCAGG/-	-1	-	-
20:62065249-62065255	-	splice_region_variant,non_coding_transcript_exon_variant	LOW	KCNQ2	ENSG00000075043	Transcript	ENST00000482957.1	processed_transcript	3/3	-	376-381	-	-	-	-	-	GCCAGG	GCCAGG/-	-1	-	-
21:34707906-34707906	G	synonymous_variant	LOW	IFNAR1	ENSG00000142166	Transcript	ENST00000270139.3	protein_coding	2/11	-	305	153	51	R	agA/agG	-	A	A/G	1	-	-
21:34707906-34707906	G	synonymous_variant	LOW	IFNAR1	ENSG00000142166	Transcript	ENST00000442071.1	protein_coding	2/4	-	236	153	51	R	agA/agG	-	A	A/G	1	-	-
21:34707906-34707906	G	synonymous_variant	LOW	IFNAR1	ENSG00000142166	Transcript	ENST00000442357.2	protein_coding	2/11	-	236	153	51	R	agA/agG	-	A	A/G	1	-	-
22:50523779-50523779	G	splice_donor_5th_base_variant,intron_variant	LOW	MLC1	ENSG00000100427	Transcript	ENST00000311597.5	protein_coding	-	1/11	-	-	-	-	-	-	T	T/G	-1	-	-
22:50523779-50523779	G	splice_donor_5th_base_variant,intron_variant	LOW	MLC1	ENSG00000100427	Transcript	ENST00000431262.2	protein_coding	-	1/10	-	-	-	-	-	-	T	T/G	-1	-	-
22:50523779-50523779	G	splice_donor_5th_base_variant,intron_variant	LOW	MLC1	ENSG00000100427	Transcript	ENST00000442311.1	protein_coding	-	1/7	-	-	-	-	-	-	T	T/G	-1	-	-
22:50523779-50523779	G	splice_donor_5th_base_variant,intron_variant	LOW	MLC1	ENSG00000100427	Transcript	ENST00000535444.1	protein_coding	-	1/10	-	-	-	-	-	-	T	T/G	-1	-	-
22:50523779-50523779	G	splice_donor_5th_base_variant,intron_variant	LOW	MLC1	ENSG00000100427	Transcript	ENST00000538737.1	protein_coding	-	1/10	-	-	-	-	-	-	T	T/G	-1	-	-
3:38366870-38366870	A	splice_polypyrimidine_tract_variant,intron_variant,non_coding_transcript_variant	LOW	DLEC1P1	ENSG00000230123	Transcript	ENST00000427139.1	unprocessed_pseudogene	-	3/3	-	-	-	-	-	-	G	G/A	-1	-	-
3:50608362-50608362	G	splice_region_variant,5_prime_UTR_variant	LOW	HEMK1	ENSG00000114735	Transcript	ENST00000232854.4	protein_coding	2/11	-	379	-	-	-	-	-	C	C/G	1	-	-
3:50608362-50608362	G	splice_region_variant,5_prime_UTR_variant,NMD_transcript_variant	LOW	HEMK1	ENSG00000114735	Transcript	ENST00000424388.1	nonsense_mediated_decay	2/5	-	243	-	-	-	-	-	C	C/G	1	-	-
3:50608362-50608362	G	splice_region_variant,5_prime_UTR_variant	LOW	HEMK1	ENSG00000114735	Transcript	ENST00000434410.1	protein_coding	2/11	-	123	-	-	-	-	-	C	C/G	1	-	-
3:50608362-50608362	G	splice_region_variant,5_prime_UTR_variant,NMD_transcript_variant	LOW	HEMK1	ENSG00000114735	Transcript	ENST00000448997.1	nonsense_mediated_decay	2/10	-	98	-	-	-	-	-	C	C/G	1	-	-
3:50608362-50608362	G	splice_region_variant,5_prime_UTR_variant	LOW	HEMK1	ENSG00000114735	Transcript	ENST00000455834.1	protein_coding	2/11	-	54	-	-	-	-	-	C	C/G	1	-	-
3:51413256-51413256	A	synonymous_variant	LOW	DOCK3	ENSG00000088538	Transcript	ENST00000266037.9	protein_coding	51/53	-	5513	5490	1830	V	gtT/gtA	-	T	T/A	1	-	-
3:52381849-52381849	G	synonymous_variant	LOW	DNAH1	ENSG00000114841	Transcript	ENST00000420323.2	protein_coding	12/78	-	2226	1965	655	K	aaA/aaG	COSV70228755,COSV70238310	A	A/G	1	-	-
3:52437926-52437926	A	splice_polypyrimidine_tract_variant,intron_variant	LOW	BAP1	ENSG00000163930	Transcript	ENST00000296288.5	protein_coding	-	12/16	-	-	-	-	-	-	G	G/A	-1	-	-
3:52437926-52437926	A	splice_polypyrimidine_tract_variant,intron_variant	LOW	BAP1	ENSG00000163930	Transcript	ENST00000460680.1	protein_coding	-	12/16	-	-	-	-	-	-	G	G/A	-1	-	-
3:52437926-52437926	A	splice_polypyrimidine_tract_variant,intron_variant	LOW	BAP1	ENSG00000163930	Transcript	ENST00000469613.1	protein_coding	-	1/4	-	-	-	-	-	-	G	G/A	-1	-	-
3:52437926-52437926	A	splice_polypyrimidine_tract_variant,intron_variant,non_coding_transcript_variant	LOW	BAP1	ENSG00000163930	Transcript	ENST00000490804.1	retained_intron	-	2/2	-	-	-	-	-	-	G	G/A	-1	-	-
3:52510454-52510454	G	splice_polypyrimidine_tract_variant,intron_variant	LOW	NISCH	ENSG00000010322	Transcript	ENST00000345716.4	protein_coding	-	7/20	-	-	-	-	-	-	A	A/G	1	-	-
3:52510454-52510454	G	splice_polypyrimidine_tract_variant,intron_variant	LOW	NISCH	ENSG00000010322	Transcript	ENST00000420808.2	protein_coding	-	7/13	-	-	-	-	-	-	A	A/G	1	-	-
3:52510454-52510454	G	splice_polypyrimidine_tract_variant,intron_variant,non_coding_transcript_variant	LOW	NISCH	ENSG00000010322	Transcript	ENST00000464280.1	processed_transcript	-	1/4	-	-	-	-	-	-	A	A/G	1	-	-
3:52510454-52510454	G	splice_polypyrimidine_tract_variant,intron_variant	LOW	NISCH	ENSG00000010322	Transcript	ENST00000479054.1	protein_coding	-	8/21	-	-	-	-	-	-	A	A/G	1	-	-
3:52510454-52510454	G	splice_polypyrimidine_tract_variant,intron_variant	LOW	NISCH	ENSG00000010322	Transcript	ENST00000488380.1	protein_coding	-	7/12	-	-	-	-	-	-	A	A/G	1	-	-
3:52510454-52510454	G	splice_polypyrimidine_tract_variant,intron_variant,non_coding_transcript_variant	LOW	NISCH	ENSG00000010322	Transcript	ENST00000489895.1	retained_intron	-	5/17	-	-	-	-	-	-	A	A/G	1	-	-
3:52510454-52510454	G	splice_polypyrimidine_tract_variant,intron_variant,non_coding_transcript_variant	LOW	NISCH	ENSG00000010322	Transcript	ENST00000490425.1	processed_transcript	-	5/5	-	-	-	-	-	-	A	A/G	1	-	-
3:52833795-52833795	T	synonymous_variant	LOW	ITIH3	ENSG00000162267	Transcript	ENST00000416872.2	protein_coding	9/17	-	941	933	311	L	ctA/ctT	COSV105344593	A	A/T	1	-	-
3:52833795-52833795	T	synonymous_variant	LOW	ITIH3	ENSG00000162267	Transcript	ENST00000449956.2	protein_coding	9/22	-	939	933	311	L	ctA/ctT	COSV105344593	A	A/T	1	-	-
4:6302515-6302515	C	synonymous_variant	LOW	WFS1	ENSG00000109501	Transcript	ENST00000226760.1	protein_coding	8/8	-	1163	993	331	F	ttT/ttC	-	T	T/C	1	-	-
4:6302515-6302515	C	synonymous_variant	LOW	WFS1	ENSG00000109501	Transcript	ENST00000503569.1	protein_coding	8/8	-	1160	993	331	F	ttT/ttC	-	T	T/C	1	-	-
4:6302515-6302515	C	synonymous_variant	LOW	WFS1	ENSG00000109501	Transcript	ENST00000506362.1	protein_coding	5/5	-	626	627	209	F	ttT/ttC	-	T	T/C	1	-	-
4:10444761-10444761	T	synonymous_variant	LOW	ZNF518B	ENSG00000178163	Transcript	ENST00000326756.3	protein_coding	3/3	-	3631	3192	1064	R	agG/agA	COSV58725137	C	C/T	-1	-	-
4:15688610-15688610	A	splice_polypyrimidine_tract_variant,intron_variant,non_coding_transcript_variant	LOW	FAM200B	ENSG00000237765	Transcript	ENST00000502856.1	processed_transcript	-	2/3	-	-	-	-	-	-	C	C/A	1	-	-
4:15688610-15688610	A	splice_polypyrimidine_tract_variant,intron_variant,non_coding_transcript_variant	LOW	FAM200B	ENSG00000237765	Transcript	ENST00000503600.1	processed_transcript	-	2/3	-	-	-	-	-	-	C	C/A	1	-	-
4:15688610-15688610	A	splice_polypyrimidine_tract_variant,intron_variant,non_coding_transcript_variant	LOW	FAM200B	ENSG00000237765	Transcript	ENST00000504598.1	processed_transcript	-	2/3	-	-	-	-	-	-	C	C/A	1	-	-
4:15688610-15688610	A	splice_polypyrimidine_tract_variant,intron_variant,non_coding_transcript_variant	LOW	FAM200B	ENSG00000237765	Transcript	ENST00000504823.1	processed_transcript	-	2/3	-	-	-	-	-	-	C	C/A	1	-	-
4:15688610-15688610	A	splice_polypyrimidine_tract_variant,intron_variant,non_coding_transcript_variant	LOW	FAM200B	ENSG00000237765	Transcript	ENST00000506610.1	processed_transcript	-	2/3	-	-	-	-	-	-	C	C/A	1	-	-
4:15688610-15688610	A	splice_polypyrimidine_tract_variant,intron_variant,non_coding_transcript_variant	LOW	FAM200B	ENSG00000237765	Transcript	ENST00000507305.1	processed_transcript	-	2/2	-	-	-	-	-	-	C	C/A	1	-	-
4:15688610-15688610	A	splice_polypyrimidine_tract_variant,intron_variant,non_coding_transcript_variant	LOW	FAM200B	ENSG00000237765	Transcript	ENST00000508567.1	processed_transcript	-	3/3	-	-	-	-	-	-	C	C/A	1	-	-
4:15688610-15688610	A	splice_polypyrimidine_tract_variant,intron_variant,non_coding_transcript_variant	LOW	FAM200B	ENSG00000237765	Transcript	ENST00000510186.1	processed_transcript	-	2/2	-	-	-	-	-	-	C	C/A	1	-	-
4:15688610-15688610	A	splice_polypyrimidine_tract_variant,intron_variant,non_coding_transcript_variant	LOW	FAM200B	ENSG00000237765	Transcript	ENST00000510920.1	processed_transcript	-	2/2	-	-	-	-	-	-	C	C/A	1	-	-
4:15688610-15688610	A	splice_polypyrimidine_tract_variant,intron_variant,non_coding_transcript_variant	LOW	FAM200B	ENSG00000237765	Transcript	ENST00000513053.1	processed_transcript	-	2/2	-	-	-	-	-	-	C	C/A	1	-	-
4:15688610-15688610	A	splice_polypyrimidine_tract_variant,intron_variant,non_coding_transcript_variant	LOW	FAM200B	ENSG00000237765	Transcript	ENST00000515697.1	processed_transcript	-	2/3	-	-	-	-	-	-	C	C/A	1	-	-
4:25673291-25673291	G	synonymous_variant	LOW	SLC34A2	ENSG00000157765	Transcript	ENST00000382051.3	protein_coding	9/13	-	1046	996	332	G	ggA/ggG	-	A	A/G	1	-	-
4:25673291-25673291	G	synonymous_variant	LOW	SLC34A2	ENSG00000157765	Transcript	ENST00000503434.1	protein_coding	9/13	-	1097	993	331	G	ggA/ggG	-	A	A/G	1	-	-
4:25673291-25673291	G	synonymous_variant	LOW	SLC34A2	ENSG00000157765	Transcript	ENST00000504570.1	protein_coding	9/13	-	1065	993	331	G	ggA/ggG	-	A	A/G	1	-	-
4:44683208-44683208	A	synonymous_variant	LOW	GUF1	ENSG00000151806	Transcript	ENST00000281543.5	protein_coding	4/17	-	689	495	165	V	gtT/gtA	-	T	T/A	1	-	-
5:1216660-1216660	G	splice_polypyrimidine_tract_variant,intron_variant	LOW	SLC6A19	ENSG00000174358	Transcript	ENST00000304460.10	protein_coding	-	6/11	-	-	-	-	-	-	A	A/G	1	-	-
5:1216660-1216660	G	splice_polypyrimidine_tract_variant,intron_variant,NMD_transcript_variant	LOW	SLC6A19	ENSG00000174358	Transcript	ENST00000515652.1	nonsense_mediated_decay	-	6/10	-	-	-	-	-	-	A	A/G	1	-	-
5:1242894-1242894	G	synonymous_variant	LOW	SLC6A18	ENSG00000164363	Transcript	ENST00000324642.3	protein_coding	8/12	-	1170	1047	349	V	gtA/gtG	-	A	A/G	1	-	-
5:3600220-3600220	C	synonymous_variant	LOW	IRX1	ENSG00000170549	Transcript	ENST00000302006.3	protein_coding	2/4	-	1210	1158	386	L	ctT/ctC	COSV100116255	T	T/C	1	-	-
5:10262628-10262628	A	synonymous_variant	LOW	CCT5	ENSG00000150753	Transcript	ENST00000280326.4	protein_coding	9/11	-	1635	1215	405	A	gcC/gcA	-	C	C/A	1	-	-
5:10262628-10262628	A	synonymous_variant	LOW	CCT5	ENSG00000150753	Transcript	ENST00000503026.1	protein_coding	9/11	-	1227	1152	384	A	gcC/gcA	-	C	C/A	1	-	-
5:10262628-10262628	A	synonymous_variant	LOW	CCT5	ENSG00000150753	Transcript	ENST00000506600.1	protein_coding	8/10	-	1300	936	312	A	gcC/gcA	-	C	C/A	1	-	-
5:10262628-10262628	A	synonymous_variant	LOW	CCT5	ENSG00000150753	Transcript	ENST00000515390.1	protein_coding	8/10	-	1175	1050	350	A	gcC/gcA	-	C	C/A	1	-	-
5:10262628-10262628	A	synonymous_variant	LOW	CCT5	ENSG00000150753	Transcript	ENST00000515676.1	protein_coding	9/11	-	1467	1101	367	A	gcC/gcA	-	C	C/A	1	-	-
5:23527810-23527810	G	synonymous_variant	LOW	PRDM9	ENSG00000164256	Transcript	ENST00000296682.3	protein_coding	11/11	-	2795	2613	871	E	gaA/gaG	-	A	A/G	1	-	-
5:32058009-32058009	G	stop_retained_variant	LOW	PDZD2	ENSG00000133401	Transcript	ENST00000282493.3	protein_coding	11/24	-	2325	2000	667	*	tAa/tGa	-	A	A/G	1	-	-
5:32058009-32058009	G	stop_retained_variant	LOW	PDZD2	ENSG00000133401	Transcript	ENST00000438447.1	protein_coding	12/25	-	2388	2000	667	*	tAa/tGa	-	A	A/G	1	-	-
5:37364341-37364341	T	splice_region_variant,intron_variant	LOW	NUP155	ENSG00000113569	Transcript	ENST00000231498.3	protein_coding	-	2/34	-	-	-	-	-	COSV51535031	C	C/T	-1	-	-
5:37364341-37364341	T	splice_region_variant,intron_variant	LOW	NUP155	ENSG00000113569	Transcript	ENST00000381843.2	protein_coding	-	2/34	-	-	-	-	-	COSV51535031	C	C/T	-1	-	-
5:37364341-37364341	T	splice_region_variant,intron_variant,NMD_transcript_variant	LOW	NUP155	ENSG00000113569	Transcript	ENST00000507675.1	nonsense_mediated_decay	-	2/2	-	-	-	-	-	COSV51535031	C	C/T	-1	-	-
5:37364341-37364341	T	splice_region_variant,intron_variant	LOW	NUP155	ENSG00000113569	Transcript	ENST00000513532.1	protein_coding	-	2/33	-	-	-	-	-	COSV51535031	C	C/T	-1	-	-
5:141331138-141331138	A	synonymous_variant	LOW	PCDH12	ENSG00000113555	Transcript	ENST00000231484.3	protein_coding	2/4	-	4109	2898	966	L	ctC/ctT	-	G	G/A	-1	-	-
6:348906-348906	A	synonymous_variant	LOW	DUSP22	ENSG00000112679	Transcript	ENST00000419235.2	protein_coding	7/7	-	651	573	191	P	ccG/ccA	rs11242812,COSV60523392	G	G/A	1	-	-
6:348906-348906	A	synonymous_variant	LOW	DUSP22	ENSG00000112679	Transcript	ENST00000603453.1	protein_coding	6/6	-	756	264	88	P	ccG/ccA	rs11242812,COSV60523392	G	G/A	1	-	-
6:348906-348906	A	synonymous_variant	LOW	DUSP22	ENSG00000112679	Transcript	ENST00000604971.1	protein_coding	4/4	-	1377	264	88	P	ccG/ccA	rs11242812,COSV60523392	G	G/A	1	-	-
6:348906-348906	A	synonymous_variant	LOW	DUSP22	ENSG00000112679	Transcript	ENST00000605315.1	protein_coding	4/4	-	671	264	88	P	ccG/ccA	rs11242812,COSV60523392	G	G/A	1	-	-
6:2834031-2834031	T	synonymous_variant	LOW	SERPINB1	ENSG00000021355	Transcript	ENST00000380739.5	protein_coding	7/7	-	1154	951	317	K	aaG/aaA	-	C	C/T	-1	-	-
6:2834031-2834031	T	synonymous_variant	LOW	SERPINB1	ENSG00000021355	Transcript	ENST00000537185.1	protein_coding	8/8	-	1140	498	166	K	aaG/aaA	-	C	C/T	-1	-	-
6:5085836-5085836	G	synonymous_variant	LOW	PPP1R3G	ENSG00000219607	Transcript	ENST00000405617.2	protein_coding	1/1	-	117	117	39	G	ggA/ggG	-	A	A/G	1	-	-
6:17629385-17629385	A	synonymous_variant	LOW	NUP153	ENSG00000124789	Transcript	ENST00000262077.2	protein_coding	18/22	-	3045	3045	1015	P	ccC/ccT	-	G	G/A	-1	-	-
6:17629385-17629385	A	synonymous_variant	LOW	NUP153	ENSG00000124789	Transcript	ENST00000537253.1	protein_coding	19/23	-	3176	3138	1046	P	ccC/ccT	-	G	G/A	-1	-	-
6:26285455-26285455	C	synonymous_variant	LOW	HIST1H4H	ENSG00000158406	Transcript	ENST00000289352.1	protein_coding	1/2	-	308	273	91	L	ctA/ctG	COSV99175506	T	T/C	-1	-	-
6:26285455-26285455	C	synonymous_variant	LOW	HIST1H4H	ENSG00000158406	Transcript	ENST00000377727.1	protein_coding	1/1	-	283	273	91	L	ctA/ctG	COSV99175506	T	T/C	-1	-	-
6:30711851-30711851	A	synonymous_variant	LOW	IER3	ENSG00000137331	Transcript	ENST00000259874.5	protein_coding	2/2	-	369	333	111	P	ccA/ccT	-	T	T/A	-1	-	-
6:33288694-33288694	C	stop_retained_variant	LOW	DAXX	ENSG00000204209	Transcript	ENST00000266000.6	protein_coding	3/8	-	1056	858	286	*	taA/taG	-	T	T/C	-1	-	-
6:33288694-33288694	C	stop_retained_variant	LOW	DAXX	ENSG00000204209	Transcript	ENST00000374542.5	protein_coding	3/8	-	1063	858	286	*	taA/taG	-	T	T/C	-1	-	-
6:33288694-33288694	C	stop_retained_variant	LOW	DAXX	ENSG00000204209	Transcript	ENST00000414083.2	protein_coding	2/7	-	763	633	211	*	taA/taG	-	T	T/C	-1	-	-
6:137017139-137017139	G	synonymous_variant	LOW	MAP3K5	ENSG00000197442	Transcript	ENST00000359015.4	protein_coding	6/30	-	1393	1032	344	D	gaT/gaC	-	A	A/G	-1	-	-
7:100953750-100953750	T	splice_polypyrimidine_tract_variant,intron_variant,non_coding_transcript_variant	LOW	RP11-132A1.4	ENSG00000232445	Transcript	ENST00000419422.1	antisense	-	1/1	-	-	-	-	-	-	C	C/T	1	-	-
7:100953751-100953751	C	splice_polypyrimidine_tract_variant,intron_variant,non_coding_transcript_variant	LOW	RP11-132A1.4	ENSG00000232445	Transcript	ENST00000419422.1	antisense	-	1/1	-	-	-	-	-	-	A	A/C	1	-	-
7:100953762-100953762	C	splice_region_variant,splice_polypyrimidine_tract_variant,intron_variant,non_coding_transcript_variant	LOW	RP11-132A1.4	ENSG00000232445	Transcript	ENST00000419422.1	antisense	-	1/1	-	-	-	-	-	-	A	A/C	1	-	-
7:100959649-100959649	A	synonymous_variant	LOW	RABL5	ENSG00000128581	Transcript	ENST00000315322.4	protein_coding	4/5	-	475	381	127	S	tcC/tcT	-	G	G/A	-1	-	-
7:100959649-100959649	A	synonymous_variant,NMD_transcript_variant	LOW	RABL5	ENSG00000128581	Transcript	ENST00000422177.1	nonsense_mediated_decay	4/6	-	466	381	127	S	tcC/tcT	-	G	G/A	-1	-	-
7:100959649-100959649	A	synonymous_variant	LOW	RABL5	ENSG00000128581	Transcript	ENST00000437644.2	protein_coding	3/4	-	359	291	97	S	tcC/tcT	-	G	G/A	-1	-	-
7:100959649-100959649	A	synonymous_variant	LOW	RABL5	ENSG00000128581	Transcript	ENST00000498704.2	protein_coding	3/4	-	359	150	50	S	tcC/tcT	-	G	G/A	-1	-	-
7:100959649-100959649	A	synonymous_variant	LOW	RABL5	ENSG00000128581	Transcript	ENST00000517481.1	protein_coding	5/6	-	521	150	50	S	tcC/tcT	-	G	G/A	-1	-	-
7:142500212-142500212	A	stop_retained_variant	LOW	TRBC2	ENSG00000211772	Transcript	ENST00000466254.1	TR_C_gene	4/4	-	538	539	180	L/*	tTg/tAg	-	T	T/A	1	-	-
8:25323840-25323840	T	splice_region_variant,synonymous_variant	LOW	CDCA2	ENSG00000184661	Transcript	ENST00000330560.3	protein_coding	5/15	-	1014	537	179	F	ttC/ttT	-	C	C/T	1	-	-
8:25323840-25323840	T	splice_region_variant,synonymous_variant	LOW	CDCA2	ENSG00000184661	Transcript	ENST00000380665.3	protein_coding	4/14	-	895	492	164	F	ttC/ttT	-	C	C/T	1	-	-
8:38146269-38146269	C	synonymous_variant	LOW	WHSC1L1	ENSG00000147548	Transcript	ENST00000317025.8	protein_coding	19/24	-	3755	3237	1079	K	aaA/aaG	COSV100395088	T	T/C	-1	-	-
8:38146269-38146269	C	synonymous_variant	LOW	WHSC1L1	ENSG00000147548	Transcript	ENST00000433384.2	protein_coding	18/23	-	3581	3090	1030	K	aaA/aaG	COSV100395088	T	T/C	-1	-	-
8:38146269-38146269	C	synonymous_variant	LOW	WHSC1L1	ENSG00000147548	Transcript	ENST00000527502.1	protein_coding	19/24	-	3329	3237	1079	K	aaA/aaG	COSV100395088	T	T/C	-1	-	-
8:124094960-124094960	A	synonymous_variant	LOW	TBC1D31	ENSG00000156787	Transcript	ENST00000287380.1	protein_coding	3/22	-	333	243	81	R	cgG/cgA	-	G	G/A	1	-	-
8:124094960-124094960	A	synonymous_variant	LOW	TBC1D31	ENSG00000156787	Transcript	ENST00000309336.3	protein_coding	3/21	-	333	243	81	R	cgG/cgA	-	G	G/A	1	-	-
8:124094960-124094960	A	synonymous_variant	LOW	TBC1D31	ENSG00000156787	Transcript	ENST00000327098.5	protein_coding	3/20	-	300	243	81	R	cgG/cgA	-	G	G/A	1	-	-
8:124094960-124094960	A	synonymous_variant	LOW	TBC1D31	ENSG00000156787	Transcript	ENST00000522276.1	protein_coding	3/6	-	349	213	71	R	cgG/cgA	-	G	G/A	1	-	-
8:124094966-124094966	T	synonymous_variant	LOW	TBC1D31	ENSG00000156787	Transcript	ENST00000287380.1	protein_coding	3/22	-	339	249	83	A	gcC/gcT	-	C	C/T	1	-	-
8:124094966-124094966	T	synonymous_variant	LOW	TBC1D31	ENSG00000156787	Transcript	ENST00000309336.3	protein_coding	3/21	-	339	249	83	A	gcC/gcT	-	C	C/T	1	-	-
8:124094966-124094966	T	synonymous_variant	LOW	TBC1D31	ENSG00000156787	Transcript	ENST00000327098.5	protein_coding	3/20	-	306	249	83	A	gcC/gcT	-	C	C/T	1	-	-
8:124094966-124094966	T	synonymous_variant	LOW	TBC1D31	ENSG00000156787	Transcript	ENST00000522276.1	protein_coding	3/6	-	355	219	73	A	gcC/gcT	-	C	C/T	1	-	-
8:143561151-143561151	G	synonymous_variant	LOW	BAI1	ENSG00000181790	Transcript	ENST00000323289.5	protein_coding	8/30	-	2007	1824	608	A	gcA/gcG	-	A	A/G	1	-	-
8:143561151-143561151	G	synonymous_variant	LOW	BAI1	ENSG00000181790	Transcript	ENST00000517894.1	protein_coding	9/31	-	2718	1824	608	A	gcA/gcG	-	A	A/G	1	-	-
8:143561151-143561151	G	synonymous_variant,NMD_transcript_variant	LOW	BAI1	ENSG00000181790	Transcript	ENST00000521208.1	nonsense_mediated_decay	9/30	-	2469	1824	608	A	gcA/gcG	-	A	A/G	1	-	-
8:143562617-143562617	A	splice_region_variant,non_coding_transcript_exon_variant	LOW	BAI1	ENSG00000181790	Transcript	ENST00000518820.1	retained_intron	2/18	-	678	-	-	-	-	-	T	T/A	1	-	-
8:144512253-144512253	G	synonymous_variant	LOW	MAFA	ENSG00000182759	Transcript	ENST00000333480.2	protein_coding	1/1	-	324	324	108	S	tcT/tcC	-	A	A/G	-1	-	-
9:429719-429719	C	synonymous_variant	LOW	DOCK8	ENSG00000107099	Transcript	ENST00000382329.1	protein_coding	23/35	-	3279	2892	964	F	ttT/ttC	rs7854035	T	T/C	1	-	-
9:429719-429719	C	synonymous_variant	LOW	DOCK8	ENSG00000107099	Transcript	ENST00000432829.2	protein_coding	36/48	-	4603	4287	1429	F	ttT/ttC	rs7854035	T	T/C	1	-	-
9:429719-429719	C	synonymous_variant	LOW	DOCK8	ENSG00000107099	Transcript	ENST00000453981.1	protein_coding	36/48	-	4603	4491	1497	F	ttT/ttC	rs7854035	T	T/C	1	-	-
9:429719-429719	C	synonymous_variant	LOW	DOCK8	ENSG00000107099	Transcript	ENST00000469391.1	protein_coding	34/46	-	4270	4191	1397	F	ttT/ttC	rs7854035	T	T/C	1	-	-
9:742342-742342	G	synonymous_variant	LOW	KANK1	ENSG00000107104	Transcript	ENST00000382286.1	protein_coding	5/6	-	591	591	197	G	ggA/ggG	rs10733535,COSV66527420	A	A/G	1	-	-
9:742342-742342	G	synonymous_variant	LOW	KANK1	ENSG00000107104	Transcript	ENST00000382289.2	protein_coding	6/8	-	834	834	278	G	ggA/ggG	rs10733535,COSV66527420	A	A/G	1	-	-
9:742342-742342	G	synonymous_variant	LOW	KANK1	ENSG00000107104	Transcript	ENST00000382293.3	protein_coding	9/11	-	4156	3360	1120	G	ggA/ggG	rs10733535,COSV66527420	A	A/G	1	-	-
9:742342-742342	G	synonymous_variant	LOW	KANK1	ENSG00000107104	Transcript	ENST00000382297.2	protein_coding	10/12	-	3956	3834	1278	G	ggA/ggG	rs10733535,COSV66527420	A	A/G	1	-	-
9:742342-742342	G	synonymous_variant	LOW	KANK1	ENSG00000107104	Transcript	ENST00000382303.1	protein_coding	14/16	-	4486	3834	1278	G	ggA/ggG	rs10733535,COSV66527420	A	A/G	1	-	-
9:5968416-5968416	G	synonymous_variant	LOW	KIAA2026	ENSG00000183354	Transcript	ENST00000381461.2	protein_coding	3/7	-	1815	1815	605	L	ctT/ctC	rs3739649,COSV67355382	A	A/G	-1	-	-
9:5968416-5968416	G	synonymous_variant	LOW	KIAA2026	ENSG00000183354	Transcript	ENST00000399933.3	protein_coding	3/8	-	1815	1815	605	L	ctT/ctC	rs3739649,COSV67355382	A	A/G	-1	-	-
9:5968416-5968416	G	synonymous_variant	LOW	KIAA2026	ENSG00000183354	Transcript	ENST00000513355.2	protein_coding	2/2	-	1728	1614	538	L	ctT/ctC	rs3739649,COSV67355382	A	A/G	-1	-	-
9:17235644-17235645	-	splice_polypyrimidine_tract_variant,intron_variant	LOW	CNTLN	ENSG00000044459	Transcript	ENST00000262360.5	protein_coding	-	3/25	-	-	-	-	-	-	T	T/-	1	-	-
9:17235644-17235645	-	splice_polypyrimidine_tract_variant,intron_variant	LOW	CNTLN	ENSG00000044459	Transcript	ENST00000380641.4	protein_coding	-	3/6	-	-	-	-	-	-	T	T/-	1	-	-
9:17235644-17235645	-	splice_polypyrimidine_tract_variant,intron_variant	LOW	CNTLN	ENSG00000044459	Transcript	ENST00000380647.3	protein_coding	-	3/25	-	-	-	-	-	-	T	T/-	1	-	-
9:17235644-17235645	-	splice_polypyrimidine_tract_variant,intron_variant	LOW	CNTLN	ENSG00000044459	Transcript	ENST00000425824.1	protein_coding	-	3/25	-	-	-	-	-	-	T	T/-	1	-	-
9:26982272-26982273	-	splice_polypyrimidine_tract_variant,intron_variant	LOW	IFT74	ENSG00000096872	Transcript	ENST00000518614.1	protein_coding	-	4/5	-	-	-	-	-	-	T	T/-	1	-	-
9:27183465-27183465	C	synonymous_variant	LOW	TEK	ENSG00000120156	Transcript	ENST00000380036.4	protein_coding	8/23	-	1481	1039	347	R	Agg/Cgg	-	A	A/C	1	-	-
9:27183465-27183465	C	synonymous_variant	LOW	TEK	ENSG00000120156	Transcript	ENST00000406359.4	protein_coding	7/22	-	1085	910	304	R	Agg/Cgg	-	A	A/C	1	-	-
9:27183465-27183465	C	synonymous_variant	LOW	TEK	ENSG00000120156	Transcript	ENST00000519080.1	protein_coding	5/10	-	607	469	157	R	Agg/Cgg	-	A	A/C	1	-	-
9:27183465-27183465	C	synonymous_variant	LOW	TEK	ENSG00000120156	Transcript	ENST00000519097.1	protein_coding	6/21	-	1048	598	200	R	Agg/Cgg	-	A	A/C	1	-	-
9:27524733-27524733	G	synonymous_variant	LOW	IFNK	ENSG00000147896	Transcript	ENST00000276943.2	protein_coding	1/2	-	422	399	133	K	aaA/aaG	-	A	A/G	1	-	-
9:33386397-33386397	C	splice_donor_5th_base_variant,intron_variant	LOW	AQP7	ENSG00000165269	Transcript	ENST00000297988.1	protein_coding	-	5/7	-	-	-	-	-	-	T	T/C	-1	-	-
9:33386397-33386397	C	splice_donor_5th_base_variant,intron_variant	LOW	AQP7	ENSG00000165269	Transcript	ENST00000377425.4	protein_coding	-	4/6	-	-	-	-	-	-	T	T/C	-1	-	-
9:33386397-33386397	C	splice_donor_5th_base_variant,intron_variant	LOW	AQP7	ENSG00000165269	Transcript	ENST00000379503.4	protein_coding	-	2/3	-	-	-	-	-	-	T	T/C	-1	-	-
9:33386397-33386397	C	splice_donor_5th_base_variant,intron_variant	LOW	AQP7	ENSG00000165269	Transcript	ENST00000379506.3	protein_coding	-	3/4	-	-	-	-	-	-	T	T/C	-1	-	-
9:33386397-33386397	C	splice_donor_5th_base_variant,intron_variant	LOW	AQP7	ENSG00000165269	Transcript	ENST00000379507.3	protein_coding	-	3/5	-	-	-	-	-	-	T	T/C	-1	-	-
9:33386397-33386397	C	splice_donor_5th_base_variant,intron_variant	LOW	AQP7	ENSG00000165269	Transcript	ENST00000439678.1	protein_coding	-	2/4	-	-	-	-	-	-	T	T/C	-1	-	-
9:33386397-33386397	C	splice_donor_5th_base_variant,intron_variant	LOW	AQP7	ENSG00000165269	Transcript	ENST00000447660.1	protein_coding	-	1/3	-	-	-	-	-	-	T	T/C	-1	-	-
9:33386397-33386397	C	splice_donor_5th_base_variant,intron_variant	LOW	AQP7	ENSG00000165269	Transcript	ENST00000537089.1	protein_coding	-	4/5	-	-	-	-	-	-	T	T/C	-1	-	-
9:33386397-33386397	C	splice_donor_5th_base_variant,intron_variant	LOW	AQP7	ENSG00000165269	Transcript	ENST00000539936.1	protein_coding	-	5/6	-	-	-	-	-	-	T	T/C	-1	-	-
9:33386397-33386397	C	splice_donor_5th_base_variant,intron_variant	LOW	AQP7	ENSG00000165269	Transcript	ENST00000541274.1	protein_coding	-	4/4	-	-	-	-	-	-	T	T/C	-1	-	-
9:33395198-33395198	G	splice_region_variant,splice_polypyrimidine_tract_variant,intron_variant	LOW	AQP7	ENSG00000165269	Transcript	ENST00000297988.1	protein_coding	-	2/7	-	-	-	-	-	COSV53004212	A	A/G	-1	-	-
9:33395198-33395198	G	splice_region_variant,splice_polypyrimidine_tract_variant,intron_variant	LOW	AQP7	ENSG00000165269	Transcript	ENST00000537089.1	protein_coding	-	2/5	-	-	-	-	-	COSV53004212	A	A/G	-1	-	-
9:33395198-33395198	G	splice_region_variant,splice_polypyrimidine_tract_variant,intron_variant	LOW	AQP7	ENSG00000165269	Transcript	ENST00000539936.1	protein_coding	-	2/6	-	-	-	-	-	COSV53004212	A	A/G	-1	-	-
9:33395198-33395198	G	splice_region_variant,splice_polypyrimidine_tract_variant,intron_variant	LOW	AQP7	ENSG00000165269	Transcript	ENST00000541274.1	protein_coding	-	2/4	-	-	-	-	-	COSV53004212	A	A/G	-1	-	-
9:33798019-33798019	G	synonymous_variant	LOW	PRSS3	ENSG00000010438	Transcript	ENST00000342836.4	protein_coding	4/6	-	519	435	145	T	acA/acG	COSV61561002	A	A/G	1	-	-
9:33798019-33798019	G	synonymous_variant	LOW	PRSS3	ENSG00000010438	Transcript	ENST00000361005.5	protein_coding	3/5	-	564	564	188	T	acA/acG	COSV61561002	A	A/G	1	-	-
9:33798019-33798019	G	synonymous_variant	LOW	PRSS3	ENSG00000010438	Transcript	ENST00000379405.3	protein_coding	3/5	-	432	393	131	T	acA/acG	COSV61561002	A	A/G	1	-	-
9:33798019-33798019	G	synonymous_variant	LOW	PRSS3	ENSG00000010438	Transcript	ENST00000429677.3	protein_coding	3/5	-	385	372	124	T	acA/acG	COSV61561002	A	A/G	1	-	-
9:33798019-33798019	G	synonymous_variant	LOW	PRSS3	ENSG00000010438	Transcript	ENST00000457896.1	protein_coding	4/5	-	519	429	143	T	acA/acG	COSV61561002	A	A/G	1	-	-
9:33927901-33927901	A	synonymous_variant	LOW	UBAP2	ENSG00000137073	Transcript	ENST00000360802.1	protein_coding	20/29	-	2378	2265	755	G	ggC/ggT	rs776461571	G	G/A	-1	-	-
9:33927901-33927901	A	synonymous_variant	LOW	UBAP2	ENSG00000137073	Transcript	ENST00000379238.1	protein_coding	20/29	-	2383	2265	755	G	ggC/ggT	rs776461571	G	G/A	-1	-	-
9:33927901-33927901	A	synonymous_variant	LOW	UBAP2	ENSG00000137073	Transcript	ENST00000379239.4	protein_coding	16/25	-	2002	1464	488	G	ggC/ggT	rs776461571	G	G/A	-1	-	-
9:33927901-33927901	A	synonymous_variant	LOW	UBAP2	ENSG00000137073	Transcript	ENST00000449054.1	protein_coding	20/30	-	2367	2265	755	G	ggC/ggT	rs776461571	G	G/A	-1	-	-
9:33927901-33927901	A	synonymous_variant	LOW	UBAP2	ENSG00000137073	Transcript	ENST00000539807.1	protein_coding	14/23	-	1786	1530	510	G	ggC/ggT	rs776461571	G	G/A	-1	-	-
9:35062975-35062975	T	splice_region_variant,non_coding_transcript_exon_variant	LOW	VCP	ENSG00000165280	Transcript	ENST00000493886.1	retained_intron	7/16	-	1007	-	-	-	-	COSV62720619	C	C/T	-1	-	-
9:35107861-35107861	T	synonymous_variant	LOW	FAM214B	ENSG00000005238	Transcript	ENST00000322813.5	protein_coding	3/9	-	722	411	137	T	acG/acA	-	C	C/T	-1	-	-
9:35107861-35107861	T	synonymous_variant	LOW	FAM214B	ENSG00000005238	Transcript	ENST00000378554.2	protein_coding	3/9	-	838	411	137	T	acG/acA	-	C	C/T	-1	-	-
9:35107861-35107861	T	synonymous_variant	LOW	FAM214B	ENSG00000005238	Transcript	ENST00000378557.1	protein_coding	3/9	-	785	411	137	T	acG/acA	-	C	C/T	-1	-	-
9:35107861-35107861	T	synonymous_variant	LOW	FAM214B	ENSG00000005238	Transcript	ENST00000378561.1	protein_coding	2/8	-	3467	411	137	T	acG/acA	-	C	C/T	-1	-	-
9:35107861-35107861	T	synonymous_variant	LOW	FAM214B	ENSG00000005238	Transcript	ENST00000488109.2	protein_coding	3/9	-	693	411	137	T	acG/acA	-	C	C/T	-1	-	-
9:35107861-35107861	T	synonymous_variant	LOW	FAM214B	ENSG00000005238	Transcript	ENST00000603301.1	protein_coding	3/9	-	950	411	137	T	acG/acA	-	C	C/T	-1	-	-
9:35107861-35107861	T	synonymous_variant	LOW	FAM214B	ENSG00000005238	Transcript	ENST00000605244.1	protein_coding	3/9	-	710	411	137	T	acG/acA	-	C	C/T	-1	-	-
9:35739118-35739118	C	splice_polypyrimidine_tract_variant,intron_variant	LOW	GBA2	ENSG00000070610	Transcript	ENST00000378094.4	protein_coding	-	10/16	-	-	-	-	-	-	-	-/C	-1	-	-
9:35739118-35739118	C	splice_polypyrimidine_tract_variant,intron_variant	LOW	GBA2	ENSG00000070610	Transcript	ENST00000378103.3	protein_coding	-	10/16	-	-	-	-	-	-	-	-/C	-1	-	-
9:35739118-35739118	C	splice_polypyrimidine_tract_variant,intron_variant,non_coding_transcript_variant	LOW	GBA2	ENSG00000070610	Transcript	ENST00000467252.1	processed_transcript	-	7/12	-	-	-	-	-	-	-	-/C	-1	-	-
9:35739118-35739118	C	splice_polypyrimidine_tract_variant,intron_variant	LOW	GBA2	ENSG00000070610	Transcript	ENST00000545786.1	protein_coding	-	11/17	-	-	-	-	-	-	-	-/C	-1	-	-
9:37441811-37441811	G	synonymous_variant	LOW	ZBTB5	ENSG00000168795	Transcript	ENST00000307750.4	protein_coding	2/2	-	927	738	246	A	gcT/gcC	-	A	A/G	-1	-	-
9:37503127-37503127	A	synonymous_variant	LOW	POLR1E	ENSG00000137054	Transcript	ENST00000377792.3	protein_coding	11/11	-	1662	1374	458	L	ctG/ctA	-	G	G/A	1	-	-
9:37503127-37503127	A	synonymous_variant	LOW	POLR1E	ENSG00000137054	Transcript	ENST00000377798.4	protein_coding	12/12	-	1301	1188	396	L	ctG/ctA	-	G	G/A	1	-	-
9:37503127-37503127	A	synonymous_variant	LOW	POLR1E	ENSG00000137054	Transcript	ENST00000442009.2	protein_coding	13/13	-	1382	978	326	L	ctG/ctA	-	G	G/A	1	-	-
9:39088549-39088549	A	synonymous_variant	LOW	CNTNAP3	ENSG00000106714	Transcript	ENST00000297668.6	protein_coding	19/24	-	3165	3091	1031	L	Cta/Tta	-	G	G/A	-1	-	-
9:39088549-39088549	A	synonymous_variant	LOW	CNTNAP3	ENSG00000106714	Transcript	ENST00000358144.2	protein_coding	17/18	-	2883	2827	943	L	Cta/Tta	-	G	G/A	-1	-	-
9:39088549-39088549	A	synonymous_variant	LOW	CNTNAP3	ENSG00000106714	Transcript	ENST00000377656.2	protein_coding	18/23	-	2992	2848	950	L	Cta/Tta	-	G	G/A	-1	-	-
9:39358057-39358057	C	splice_polypyrimidine_tract_variant,intron_variant	LOW	SPATA31A1	ENSG00000204849	Transcript	ENST00000377647.3	protein_coding	-	3/3	-	-	-	-	-	-	T	T/C	1	-	-
9:39358057-39358057	C	splice_polypyrimidine_tract_variant,intron_variant,non_coding_transcript_variant	LOW	SPATA31A1	ENSG00000204849	Transcript	ENST00000473440.1	processed_transcript	-	2/2	-	-	-	-	-	-	T	T/C	1	-	-
9:92522700-92522700	G	splice_region_variant,non_coding_transcript_exon_variant	LOW	RP5-1050E16.2	ENSG00000226206	Transcript	ENST00000421297.1	lincRNA	3/3	-	416	-	-	-	-	-	T	T/G	1	-	-
1:1374694-1374694	G	missense_variant	MODERATE	VWA1	ENSG00000179403	Transcript	ENST00000404702.3	protein_coding	3/3	-	696	229	77	L/V	Ctg/Gtg	-	C	C/G	1	-	-
1:1374694-1374694	G	missense_variant	MODERATE	VWA1	ENSG00000179403	Transcript	ENST00000476993.1	protein_coding	3/3	-	943	865	289	L/V	Ctg/Gtg	-	C	C/G	1	-	-
1:11824498-11824498	G	missense_variant	MODERATE	C1orf167	ENSG00000215910	Transcript	ENST00000433342.1	protein_coding	2/21	-	599	599	200	Y/C	tAc/tGc	-	A	A/G	1	deleterious(0.01)	unknown(0)
1:11824498-11824498	G	missense_variant	MODERATE	C1orf167	ENSG00000215910	Transcript	ENST00000435090.1	protein_coding	1/3	-	37	32	11	Y/C	tAc/tGc	-	A	A/G	1	deleterious(0.02)	probably_damaging(0.988)
1:19282760-19282760	C	missense_variant	MODERATE	IFFO2	ENSG00000169991	Transcript	ENST00000455833.2	protein_coding	1/9	-	421	67	23	R/G	Agg/Ggg	-	T	T/C	-1	-	-
1:21890615-21890615	A	missense_variant	MODERATE	ALPL	ENSG00000162551	Transcript	ENST00000374832.1	protein_coding	6/12	-	808	554	185	G/D	gGc/gAc	-	G	G/A	1	-	-
1:21890615-21890615	A	missense_variant	MODERATE	ALPL	ENSG00000162551	Transcript	ENST00000374840.3	protein_coding	6/12	-	804	554	185	G/D	gGc/gAc	-	G	G/A	1	-	-
1:21890615-21890615	A	missense_variant	MODERATE	ALPL	ENSG00000162551	Transcript	ENST00000425315.2	protein_coding	5/11	-	554	554	185	G/D	gGc/gAc	-	G	G/A	1	-	-
1:21890615-21890615	A	missense_variant	MODERATE	ALPL	ENSG00000162551	Transcript	ENST00000539907.1	protein_coding	4/10	-	530	323	108	G/D	gGc/gAc	-	G	G/A	1	-	-
1:21890615-21890615	A	missense_variant	MODERATE	ALPL	ENSG00000162551	Transcript	ENST00000540617.1	protein_coding	5/11	-	646	389	130	G/D	gGc/gAc	-	G	G/A	1	-	-
1:24663271-24663271	T	missense_variant	MODERATE	GRHL3	ENSG00000158055	Transcript	ENST00000236255.4	protein_coding	4/16	-	627	581	194	R/I	aGa/aTa	-	G	G/T	1	tolerated(0.18)	benign(0.124)
1:24663271-24663271	T	missense_variant	MODERATE	GRHL3	ENSG00000158055	Transcript	ENST00000342072.4	protein_coding	4/16	-	727	287	96	R/I	aGa/aTa	-	G	G/T	1	tolerated(0.19)	benign(0.026)
1:24663271-24663271	T	missense_variant	MODERATE	GRHL3	ENSG00000158055	Transcript	ENST00000350501.5	protein_coding	4/16	-	693	566	189	R/I	aGa/aTa	-	G	G/T	1	tolerated(0.24)	benign(0.36)
1:24663271-24663271	T	missense_variant	MODERATE	GRHL3	ENSG00000158055	Transcript	ENST00000356046.2	protein_coding	4/16	-	731	428	143	R/I	aGa/aTa	-	G	G/T	1	tolerated(0.1)	benign(0.026)
1:24663271-24663271	T	missense_variant	MODERATE	GRHL3	ENSG00000158055	Transcript	ENST00000361548.4	protein_coding	4/16	-	796	566	189	R/I	aGa/aTa	-	G	G/T	1	tolerated(0.18)	benign(0.124)
1:26300987-26300987	C	missense_variant	MODERATE	PAFAH2	ENSG00000158006	Transcript	ENST00000374282.3	protein_coding	9/11	-	1093	913	305	R/G	Agg/Ggg	rs751440374	T	T/C	-1	deleterious(0)	benign(0.185)
1:26300987-26300987	C	missense_variant	MODERATE	PAFAH2	ENSG00000158006	Transcript	ENST00000374284.1	protein_coding	9/11	-	1038	913	305	R/G	Agg/Ggg	rs751440374	T	T/C	-1	deleterious(0)	benign(0.185)
1:32672915-32672915	C	missense_variant	MODERATE	IQCC	ENSG00000160051	Transcript	ENST00000291358.6	protein_coding	5/5	-	654	633	211	E/D	gaA/gaC	-	A	A/C	1	tolerated(1)	benign(0)
1:32672915-32672915	C	missense_variant	MODERATE	IQCC	ENSG00000160051	Transcript	ENST00000537469.1	protein_coding	5/5	-	920	873	291	E/D	gaA/gaC	-	A	A/C	1	tolerated(1)	benign(0)
1:33276627-33276627	C	missense_variant	MODERATE	YARS	ENSG00000134684	Transcript	ENST00000373477.4	protein_coding	2/13	-	998	89	30	K/R	aAa/aGa	-	T	T/C	-1	deleterious(0)	probably_damaging(0.97)
1:39340938-39340938	T	missense_variant	MODERATE	GJA9	ENSG00000131233	Transcript	ENST00000357771.3	protein_coding	2/2	-	1114	833	278	R/H	cGc/cAc	-	C	C/T	-1	tolerated(0.06)	possibly_damaging(0.879)
1:39340938-39340938	T	missense_variant	MODERATE	GJA9	ENSG00000131233	Transcript	ENST00000360786.3	protein_coding	1/1	-	1086	833	278	R/H	cGc/cAc	-	C	C/T	-1	tolerated(0.06)	possibly_damaging(0.879)
1:39340938-39340938	T	missense_variant	MODERATE	GJA9	ENSG00000131233	Transcript	ENST00000454994.2	protein_coding	2/7	-	1110	833	278	R/H	cGc/cAc	-	C	C/T	-1	tolerated(0.09)	benign(0.003)
1:48865132-48865132	A	missense_variant	MODERATE	SPATA6	ENSG00000132122	Transcript	ENST00000371841.1	protein_coding	2/7	-	263	194	65	R/I	aGa/aTa	rs1557664871	C	C/A	-1	deleterious(0)	probably_damaging(0.997)
1:48865132-48865132	A	missense_variant	MODERATE	SPATA6	ENSG00000132122	Transcript	ENST00000371843.3	protein_coding	7/13	-	673	671	224	R/I	aGa/aTa	rs1557664871	C	C/A	-1	deleterious(0)	probably_damaging(0.997)
1:48865132-48865132	A	missense_variant	MODERATE	SPATA6	ENSG00000132122	Transcript	ENST00000371847.3	protein_coding	7/13	-	836	671	224	R/I	aGa/aTa	rs1557664871	C	C/A	-1	deleterious(0)	probably_damaging(0.976)
1:48865132-48865132	A	missense_variant	MODERATE	SPATA6	ENSG00000132122	Transcript	ENST00000396199.3	protein_coding	6/12	-	774	455	152	R/I	aGa/aTa	rs1557664871	C	C/A	-1	deleterious(0)	probably_damaging(0.982)
1:48865132-48865132	A	missense_variant,NMD_transcript_variant	MODERATE	SPATA6	ENSG00000132122	Transcript	ENST00000603831.1	nonsense_mediated_decay	2/9	-	307	212	71	R/I	aGa/aTa	rs1557664871	C	C/A	-1	deleterious(0)	probably_damaging(0.999)
1:55096452-55096452	T	missense_variant	MODERATE	ACOT11	ENSG00000162390	Transcript	ENST00000371316.3	protein_coding	16/17	-	1757	1675	559	G/C	Ggc/Tgc	-	G	G/T	1	deleterious_low_confidence(0.02)	benign(0.034)
1:85736333-85736333	T	missense_variant	MODERATE	BCL10	ENSG00000142867	Transcript	ENST00000370580.1	protein_coding	2/3	-	1052	314	105	R/K	aGa/aAa	-	C	C/T	-1	-	-
1:151400724-151400724	C	missense_variant	MODERATE	POGZ	ENSG00000143442	Transcript	ENST00000271715.2	protein_coding	6/19	-	1049	734	245	Q/R	cAg/cGg	rs779757813	T	T/C	-1	tolerated(0.28)	benign(0.344)
1:151400724-151400724	C	missense_variant	MODERATE	POGZ	ENSG00000143442	Transcript	ENST00000361398.3	protein_coding	5/18	-	881	575	192	Q/R	cAg/cGg	rs779757813	T	T/C	-1	tolerated(0.26)	possibly_damaging(0.448)
1:151400724-151400724	C	missense_variant	MODERATE	POGZ	ENSG00000143442	Transcript	ENST00000368863.2	protein_coding	4/17	-	478	449	150	Q/R	cAg/cGg	rs779757813	T	T/C	-1	tolerated(0.3)	possibly_damaging(0.636)
1:151400724-151400724	C	missense_variant	MODERATE	POGZ	ENSG00000143442	Transcript	ENST00000392723.1	protein_coding	4/17	-	575	575	192	Q/R	cAg/cGg	rs779757813	T	T/C	-1	tolerated(0.26)	possibly_damaging(0.448)
1:151400724-151400724	C	missense_variant	MODERATE	POGZ	ENSG00000143442	Transcript	ENST00000409503.1	protein_coding	6/19	-	763	734	245	Q/R	cAg/cGg	rs779757813	T	T/C	-1	tolerated(0.29)	benign(0.262)
1:151400724-151400724	C	missense_variant	MODERATE	POGZ	ENSG00000143442	Transcript	ENST00000491586.1	protein_coding	5/18	-	604	575	192	Q/R	cAg/cGg	rs779757813	T	T/C	-1	tolerated(0.27)	possibly_damaging(0.546)
1:151400724-151400724	C	missense_variant	MODERATE	POGZ	ENSG00000143442	Transcript	ENST00000531094.1	protein_coding	5/18	-	640	575	192	Q/R	cAg/cGg	rs779757813	T	T/C	-1	tolerated(0.24)	benign(0.344)
1:156562458-156562458	C	missense_variant	MODERATE	APOA1BP	ENSG00000163382	Transcript	ENST00000368233.3	protein_coding	4/5	-	539	512	171	V/A	gTa/gCa	-	T	T/C	1	-	-
1:156562458-156562458	C	missense_variant	MODERATE	APOA1BP	ENSG00000163382	Transcript	ENST00000368234.3	protein_coding	4/6	-	555	512	171	V/A	gTa/gCa	-	T	T/C	1	-	-
1:156562458-156562458	C	missense_variant	MODERATE	APOA1BP	ENSG00000163382	Transcript	ENST00000368235.3	protein_coding	4/6	-	555	512	171	V/A	gTa/gCa	-	T	T/C	1	-	-
1:156737983-156737983	G	missense_variant	MODERATE	PRCC	ENSG00000143294	Transcript	ENST00000271526.4	protein_coding	1/7	-	692	420	140	N/K	aaT/aaG	-	T	T/G	1	-	-
1:156737983-156737983	G	missense_variant	MODERATE	PRCC	ENSG00000143294	Transcript	ENST00000353233.3	protein_coding	1/6	-	638	420	140	N/K	aaT/aaG	-	T	T/G	1	-	-
1:186344117-186344117	G	missense_variant	MODERATE	TPR	ENSG00000047410	Transcript	ENST00000367478.4	protein_coding	1/51	-	341	44	15	I/T	aTc/aCc	-	A	A/G	-1	tolerated(0.53)	benign(0)
1:186344117-186344117	G	missense_variant	MODERATE	TPR	ENSG00000047410	Transcript	ENST00000451586.1	protein_coding	2/3	-	337	272	91	I/T	aTc/aCc	-	A	A/G	-1	tolerated_low_confidence(0.51)	benign(0.001)
1:197061071-197061071	C	missense_variant	MODERATE	ASPM	ENSG00000066279	Transcript	ENST00000294732.7	protein_coding	21/27	-	4912	4655	1552	D/G	gAt/gGt	COSV54124335	T	T/C	-1	tolerated(0.32)	possibly_damaging(0.839)
1:197061071-197061071	C	missense_variant	MODERATE	ASPM	ENSG00000066279	Transcript	ENST00000367408.1	protein_coding	17/23	-	2531	2405	802	D/G	gAt/gGt	COSV54124335	T	T/C	-1	tolerated(0.32)	possibly_damaging(0.839)
1:197061071-197061071	C	missense_variant	MODERATE	ASPM	ENSG00000066279	Transcript	ENST00000367409.4	protein_coding	22/28	-	9667	9410	3137	D/G	gAt/gGt	COSV54124335	T	T/C	-1	tolerated(0.05)	probably_damaging(0.987)
1:203683316-203683316	G	missense_variant	MODERATE	ATP2B4	ENSG00000058668	Transcript	ENST00000341360.2	protein_coding	14/21	-	2714	2317	773	I/V	Att/Gtt	-	A	A/G	1	-	-
1:203683316-203683316	G	missense_variant	MODERATE	ATP2B4	ENSG00000058668	Transcript	ENST00000357681.5	protein_coding	15/21	-	3440	2317	773	I/V	Att/Gtt	-	A	A/G	1	-	-
1:203683316-203683316	G	missense_variant	MODERATE	ATP2B4	ENSG00000058668	Transcript	ENST00000367218.3	protein_coding	15/22	-	3201	2317	773	I/V	Att/Gtt	-	A	A/G	1	-	-
1:203683316-203683316	G	missense_variant	MODERATE	ATP2B4	ENSG00000058668	Transcript	ENST00000367219.3	protein_coding	14/21	-	3165	2281	761	I/V	Att/Gtt	-	A	A/G	1	-	-
1:203683316-203683316	G	missense_variant	MODERATE	ATP2B4	ENSG00000058668	Transcript	ENST00000391954.2	protein_coding	15/21	-	3201	2317	773	I/V	Att/Gtt	-	A	A/G	1	-	-
1:244583526-244583526	A	missense_variant	MODERATE	ADSS	ENSG00000035687	Transcript	ENST00000366535.3	protein_coding	8/13	-	1053	736	246	T/S	Aca/Tca	-	T	T/A	-1	tolerated(0.57)	benign(0.014)
1:247921162-247921162	C	missense_variant	MODERATE	OR1C1	ENSG00000221888	Transcript	ENST00000408896.2	protein_coding	1/1	-	821	547	183	T/A	Act/Gct	COSV105937557	T	T/C	-1	tolerated(0.33)	probably_damaging(0.996)
1:248685507-248685507	C	missense_variant	MODERATE	OR2G6	ENSG00000188558	Transcript	ENST00000343414.4	protein_coding	1/1	-	592	560	187	L/P	cTg/cCg	COSV100598046	T	T/C	1	deleterious(0)	probably_damaging(0.995)
1:248685554-248685554	C	missense_variant	MODERATE	OR2G6	ENSG00000188558	Transcript	ENST00000343414.4	protein_coding	1/1	-	639	607	203	C/R	Tgt/Cgt	COSV100598315	T	T/C	1	tolerated(0.18)	probably_damaging(0.989)
10:16990560-16990560	C	missense_variant	MODERATE	CUBN	ENSG00000107611	Transcript	ENST00000377833.4	protein_coding	35/67	-	5192	5126	1709	I/S	aTc/aGc	-	A	A/C	-1	-	-
10:22209820-22209820	T	missense_variant	MODERATE	DNAJC1	ENSG00000136770	Transcript	ENST00000376980.3	protein_coding	4/12	-	735	444	148	N/K	aaT/aaA	-	A	A/T	-1	-	-
10:116620999-116620999	G	missense_variant	MODERATE	FAM160B1	ENSG00000151553	Transcript	ENST00000369248.4	protein_coding	16/17	-	2433	2098	700	N/D	Aac/Gac	-	A	A/G	1	-	-
10:116620999-116620999	G	missense_variant	MODERATE	FAM160B1	ENSG00000151553	Transcript	ENST00000369250.3	protein_coding	16/17	-	2433	2098	700	N/D	Aac/Gac	-	A	A/G	1	-	-
10:116620999-116620999	G	missense_variant	MODERATE	FAM160B1	ENSG00000151553	Transcript	ENST00000411414.1	protein_coding	2/3	-	109	109	37	N/D	Aac/Gac	-	A	A/G	1	-	-
11:308290-308290	C	missense_variant	MODERATE	IFITM2	ENSG00000185201	Transcript	ENST00000399817.4	protein_coding	1/2	-	128	98	33	V/A	gTg/gCg	rs1058900,COSV67714640	T	T/C	1	tolerated(1)	benign(0)
11:308290-308290	C	missense_variant	MODERATE	IFITM2	ENSG00000185201	Transcript	ENST00000533141.1	protein_coding	2/3	-	222	38	13	V/A	gTg/gCg	rs1058900,COSV67714640	T	T/C	1	tolerated(1)	benign(0)
11:308290-308290	C	missense_variant	MODERATE	IFITM2	ENSG00000185201	Transcript	ENST00000602569.1	protein_coding	1/2	-	74	38	13	V/A	gTg/gCg	rs1058900,COSV67714640	T	T/C	1	tolerated(1)	benign(0)
11:314207-314207	G	missense_variant	MODERATE	IFITM1	ENSG00000185885	Transcript	ENST00000328221.5	protein_coding	2/3	-	376	37	13	P/A	Cca/Gca	rs9667990,COSV60248916	C	C/G	1	tolerated(1)	benign(0)
11:314207-314207	G	missense_variant	MODERATE	IFITM1	ENSG00000185885	Transcript	ENST00000408968.3	protein_coding	1/2	-	355	37	13	P/A	Cca/Gca	rs9667990,COSV60248916	C	C/G	1	tolerated(1)	benign(0)
11:314207-314207	G	missense_variant	MODERATE	IFITM1	ENSG00000185885	Transcript	ENST00000528780.1	protein_coding	2/3	-	230	37	13	P/A	Cca/Gca	rs9667990,COSV60248916	C	C/G	1	tolerated(1)	benign(0)
11:320237-320237	G	missense_variant,NMD_transcript_variant	MODERATE	IFITM3	ENSG00000142089	Transcript	ENST00000531688.1	nonsense_mediated_decay	2/3	-	131	132	44	Q/H	caG/caC	rs28688930	C	C/G	-1	tolerated(0.05)	benign(0)
11:406043-406043	A	missense_variant	MODERATE	SIGIRR	ENSG00000185187	Transcript	ENST00000382520.2	protein_coding	9/9	-	1560	1375	459	L/F	Ctt/Ttt	rs7947,COSV58989048	G	G/A	-1	deleterious_low_confidence(0)	benign(0.015)
11:406043-406043	A	missense_variant	MODERATE	SIGIRR	ENSG00000185187	Transcript	ENST00000531205.1	protein_coding	8/8	-	1478	1375	459	L/F	Ctt/Ttt	rs7947,COSV58989048	G	G/A	-1	deleterious_low_confidence(0)	benign(0.015)
11:406483-406483	C	missense_variant	MODERATE	SIGIRR	ENSG00000185187	Transcript	ENST00000332725.3	protein_coding	9/10	-	1161	935	312	Q/R	cAg/cGg	rs3210908,COSV58988862	T	T/C	-1	tolerated(0.57)	benign(0)
11:406483-406483	C	missense_variant	MODERATE	SIGIRR	ENSG00000185187	Transcript	ENST00000382520.2	protein_coding	9/9	-	1120	935	312	Q/R	cAg/cGg	rs3210908,COSV58988862	T	T/C	-1	tolerated(0.4)	benign(0)
11:406483-406483	C	missense_variant	MODERATE	SIGIRR	ENSG00000185187	Transcript	ENST00000397632.3	protein_coding	9/10	-	1120	935	312	Q/R	cAg/cGg	rs3210908,COSV58988862	T	T/C	-1	tolerated(0.57)	benign(0)
11:406483-406483	C	missense_variant	MODERATE	SIGIRR	ENSG00000185187	Transcript	ENST00000431843.2	protein_coding	9/10	-	1242	935	312	Q/R	cAg/cGg	rs3210908,COSV58988862	T	T/C	-1	tolerated(0.57)	benign(0)
11:406483-406483	C	missense_variant	MODERATE	SIGIRR	ENSG00000185187	Transcript	ENST00000526395.1	protein_coding	2/3	-	130	131	44	Q/R	cAg/cGg	rs3210908,COSV58988862	T	T/C	-1	tolerated(0.59)	benign(0.018)
11:406483-406483	C	missense_variant	MODERATE	SIGIRR	ENSG00000185187	Transcript	ENST00000531205.1	protein_coding	8/8	-	1038	935	312	Q/R	cAg/cGg	rs3210908,COSV58988862	T	T/C	-1	tolerated(0.4)	benign(0)
11:428385-428385	G	missense_variant	MODERATE	ANO9	ENSG00000185101	Transcript	ENST00000332826.6	protein_coding	14/23	-	1280	1195	399	C/R	Tgc/Cgc	rs10794323	A	A/G	-1	tolerated(0.4)	benign(0)
11:428489-428489	C	missense_variant	MODERATE	ANO9	ENSG00000185101	Transcript	ENST00000332826.6	protein_coding	13/23	-	1256	1171	391	I/V	Atc/Gtc	rs10794324,COSV60449109	T	T/C	-1	tolerated(1)	benign(0)
11:554166-554166	G	missense_variant	MODERATE	LRRC56	ENSG00000161328	Transcript	ENST00000270115.7	protein_coding	14/14	-	2019	1519	507	R/G	Cgc/Ggc	rs10902170,COSV54243393	C	C/G	1	tolerated_low_confidence(1)	benign(0)
11:554214-554214	C	missense_variant	MODERATE	LRRC56	ENSG00000161328	Transcript	ENST00000270115.7	protein_coding	14/14	-	2067	1567	523	D/H	Gat/Cat	rs10902171,COSV54245150	G	G/C	1	deleterious_low_confidence(0.01)	possibly_damaging(0.615)
11:610277-610277	C	missense_variant	MODERATE	PHRF1	ENSG00000070047	Transcript	ENST00000264555.5	protein_coding	15/18	-	4474	4346	1449	V/A	gTg/gCg	rs11246212,COSV52760026	T	T/C	1	tolerated(1)	benign(0)
11:610277-610277	C	missense_variant	MODERATE	PHRF1	ENSG00000070047	Transcript	ENST00000413872.2	protein_coding	15/18	-	4433	4340	1447	V/A	gTg/gCg	rs11246212,COSV52760026	T	T/C	1	tolerated(1)	benign(0)
11:610277-610277	C	missense_variant	MODERATE	PHRF1	ENSG00000070047	Transcript	ENST00000416188.2	protein_coding	15/18	-	4436	4343	1448	V/A	gTg/gCg	rs11246212,COSV52760026	T	T/C	1	tolerated(1)	benign(0)
11:610277-610277	C	missense_variant	MODERATE	PHRF1	ENSG00000070047	Transcript	ENST00000533464.1	protein_coding	15/18	-	4427	4334	1445	V/A	gTg/gCg	rs11246212,COSV52760026	T	T/C	1	tolerated(1)	benign(0)
11:610277-610277	C	missense_variant,NMD_transcript_variant	MODERATE	PHRF1	ENSG00000070047	Transcript	ENST00000534320.1	nonsense_mediated_decay	15/18	-	4474	4346	1449	V/A	gTg/gCg	rs11246212,COSV52760026	T	T/C	1	tolerated(0.9)	benign(0)
11:617967-617967	G	missense_variant	MODERATE	CDHR5	ENSG00000099834	Transcript	ENST00000349570.7	protein_coding	13/14	-	1790	1523	508	C/S	tGt/tCt	rs2740379,COSV57645211	C	C/G	-1	tolerated(0.3)	benign(0)
11:617967-617967	G	missense_variant	MODERATE	CDHR5	ENSG00000099834	Transcript	ENST00000358353.3	protein_coding	15/16	-	2428	2105	702	C/S	tGt/tCt	rs2740379,COSV57645211	C	C/G	-1	tolerated(1)	benign(0)
11:617967-617967	G	missense_variant	MODERATE	CDHR5	ENSG00000099834	Transcript	ENST00000397542.2	protein_coding	14/15	-	2270	2105	702	C/S	tGt/tCt	rs2740379,COSV57645211	C	C/G	-1	tolerated(1)	benign(0)
11:1016704-1016704	A	missense_variant	MODERATE	MUC6	ENSG00000184956	Transcript	ENST00000421673.2	protein_coding	31/33	-	6148	6097	2033	A/S	Gcc/Tcc	rs75826443,COSV70132597	C	C/A	-1	tolerated_low_confidence(1)	benign(0)
11:1016713-1016713	C	missense_variant	MODERATE	MUC6	ENSG00000184956	Transcript	ENST00000421673.2	protein_coding	31/33	-	6139	6088	2030	T/A	Aca/Gca	rs76406481,COSV70132604	T	T/C	-1	tolerated_low_confidence(0.74)	benign(0)
11:1016722-1016722	G	missense_variant	MODERATE	MUC6	ENSG00000184956	Transcript	ENST00000421673.2	protein_coding	31/33	-	6130	6079	2027	T/P	Act/Cct	rs144616203,COSV70132609	T	T/G	-1	tolerated_low_confidence(1)	benign(0)
11:1016724-1016724	G	missense_variant	MODERATE	MUC6	ENSG00000184956	Transcript	ENST00000421673.2	protein_coding	31/33	-	6128	6077	2026	I/T	aTc/aCc	rs3208810,COSV70132613	A	A/G	-1	tolerated_low_confidence(1)	benign(0)
11:1016776-1016776	T	missense_variant	MODERATE	MUC6	ENSG00000184956	Transcript	ENST00000421673.2	protein_coding	31/33	-	6076	6025	2009	V/I	Gtt/Att	rs33988517,COSV70132617,COSV70143795	C	C/T	-1	tolerated_low_confidence(0.39)	benign(0)
11:1016928-1016928	G	missense_variant	MODERATE	MUC6	ENSG00000184956	Transcript	ENST00000421673.2	protein_coding	31/33	-	5924	5873	1958	S/T	aGc/aCc	rs34053383,COSV70132633	C	C/G	-1	tolerated_low_confidence(1)	benign(0)
11:1016957-1016957	G	missense_variant	MODERATE	MUC6	ENSG00000184956	Transcript	ENST00000421673.2	protein_coding	31/33	-	5895	5844	1948	R/S	agA/agC	rs200695483,COSV70143348,COSV70143687	T	T/G	-1	tolerated_low_confidence(0.54)	benign(0)
11:1016976-1016976	G	missense_variant	MODERATE	MUC6	ENSG00000184956	Transcript	ENST00000421673.2	protein_coding	31/33	-	5876	5825	1942	H/P	cAc/cCc	rs78728217,COSV70132149	T	T/G	-1	tolerated_low_confidence(0.36)	benign(0)
11:1017154-1017154	G	missense_variant	MODERATE	MUC6	ENSG00000184956	Transcript	ENST00000421673.2	protein_coding	31/33	-	5698	5647	1883	I/L	Atc/Ctc	rs112965257,COSV70133159	T	T/G	-1	tolerated_low_confidence(1)	benign(0.068)
11:1017220-1017220	C	missense_variant	MODERATE	MUC6	ENSG00000184956	Transcript	ENST00000421673.2	protein_coding	31/33	-	5632	5581	1861	T/A	Aca/Gca	rs56238842,COSV70132690	T	T/C	-1	tolerated_low_confidence(0.57)	benign(0.202)
11:1017231-1017231	G	missense_variant	MODERATE	MUC6	ENSG00000184956	Transcript	ENST00000421673.2	protein_coding	31/33	-	5621	5570	1857	I/T	aTc/aCc	rs35840539,COSV70132696	A	A/G	-1	tolerated_low_confidence(1)	benign(0.062)
11:1017240-1017240	A	missense_variant	MODERATE	MUC6	ENSG00000184956	Transcript	ENST00000421673.2	protein_coding	31/33	-	5612	5561	1854	T/M	aCg/aTg	rs34507884,COSV70132709	G	G/A	-1	tolerated_low_confidence(0.11)	probably_damaging(0.996)
11:1017302-1017302	C	missense_variant	MODERATE	MUC6	ENSG00000184956	Transcript	ENST00000421673.2	protein_coding	31/33	-	5550	5499	1833	H/Q	caC/caG	rs35330958,COSV105346345,COSV70132725	G	G/C	-1	tolerated_low_confidence(1)	benign(0.041)
11:1017325-1017325	C	missense_variant	MODERATE	MUC6	ENSG00000184956	Transcript	ENST00000421673.2	protein_coding	31/33	-	5527	5476	1826	Y/D	Tat/Gat	rs55903826,COSV70132183	A	A/C	-1	tolerated(0.09)	probably_damaging(0.993)
11:1017337-1017337	C	missense_variant	MODERATE	MUC6	ENSG00000184956	Transcript	ENST00000421673.2	protein_coding	31/33	-	5515	5464	1822	T/A	Acc/Gcc	rs76686156,COSV70132739	T	T/C	-1	deleterious(0.01)	possibly_damaging(0.554)
11:1017338-1017338	A	missense_variant	MODERATE	MUC6	ENSG00000184956	Transcript	ENST00000421673.2	protein_coding	31/33	-	5514	5463	1821	Q/H	caG/caT	rs78943453,COSV70132746	C	C/A	-1	tolerated(0.21)	benign(0.221)
11:1018012-1018012	G	missense_variant	MODERATE	MUC6	ENSG00000184956	Transcript	ENST00000421673.2	protein_coding	31/33	-	4840	4789	1597	K/Q	Aag/Cag	rs10751676,COSV70132843	T	T/G	-1	tolerated_low_confidence(0.63)	benign(0.035)
11:1018024-1018024	G	missense_variant	MODERATE	MUC6	ENSG00000184956	Transcript	ENST00000421673.2	protein_coding	31/33	-	4828	4777	1593	A/P	Gca/Cca	rs766179928,COSV70132844	C	C/G	-1	tolerated(0.11)	benign(0.088)
11:1018042-1018042	G	missense_variant	MODERATE	MUC6	ENSG00000184956	Transcript	ENST00000421673.2	protein_coding	31/33	-	4810	4759	1587	S/P	Tcc/Ccc	rs200364398,COSV70132848	A	A/G	-1	deleterious(0.01)	probably_damaging(0.91)
11:1018048-1018048	G	missense_variant	MODERATE	MUC6	ENSG00000184956	Transcript	ENST00000421673.2	protein_coding	31/33	-	4804	4753	1585	F/L	Ttc/Ctc	rs12787400,COSV70132332,COSV70132479,COSV70134441	A	A/G	-1	tolerated(0.67)	benign(0.027)
11:1018059-1018059	T	missense_variant	MODERATE	MUC6	ENSG00000184956	Transcript	ENST00000421673.2	protein_coding	31/33	-	4793	4742	1581	G/E	gGg/gAg	rs78336072,COSV70132857	C	C/T	-1	tolerated(0.78)	benign(0)
11:1018295-1018295	C	missense_variant	MODERATE	MUC6	ENSG00000184956	Transcript	ENST00000421673.2	protein_coding	31/33	-	4557	4506	1502	I/M	atA/atG	rs73403297,COSV70132874,COSV70141052	T	T/C	-1	tolerated(0.74)	benign(0.003)
11:1018366-1018366	T	missense_variant	MODERATE	MUC6	ENSG00000184956	Transcript	ENST00000421673.2	protein_coding	31/33	-	4486	4435	1479	A/T	Gcg/Acg	rs76741048,COSV70132879	C	C/T	-1	tolerated(0.6)	benign(0)
11:1018374-1018374	A	missense_variant	MODERATE	MUC6	ENSG00000184956	Transcript	ENST00000421673.2	protein_coding	31/33	-	4478	4427	1476	N/I	aAc/aTc	rs7396383,COSV105346336	T	T/A	-1	tolerated_low_confidence(0.15)	benign(0)
11:1018456-1018456	A	missense_variant	MODERATE	MUC6	ENSG00000184956	Transcript	ENST00000421673.2	protein_coding	31/33	-	4396	4345	1449	P/S	Cct/Tct	rs79920422,COSV70132545	G	G/A	-1	tolerated(0.25)	benign(0)
11:1018459-1018459	T	missense_variant	MODERATE	MUC6	ENSG00000184956	Transcript	ENST00000421673.2	protein_coding	31/33	-	4393	4342	1448	P/T	Cca/Aca	rs199760270,COSV70133255	G	G/T	-1	tolerated(0.07)	benign(0.176)
11:1018473-1018473	T	missense_variant	MODERATE	MUC6	ENSG00000184956	Transcript	ENST00000421673.2	protein_coding	31/33	-	4379	4328	1443	L/H	cTt/cAt	rs112923701,COSV70133261	A	A/T	-1	deleterious(0.01)	possibly_damaging(0.712)
11:1018483-1018483	G	missense_variant	MODERATE	MUC6	ENSG00000184956	Transcript	ENST00000421673.2	protein_coding	31/33	-	4369	4318	1440	E/Q	Gag/Cag	rs78265558,COSV70132891	C	C/G	-1	tolerated(0.83)	benign(0)
11:1083761-1083761	G	missense_variant	MODERATE	MUC2	ENSG00000198788	Transcript	ENST00000359061.5	protein_coding	18/32	-	2293	2293	765	H/D	Cac/Gac	-	C	C/G	1	deleterious(0)	benign(0.283)
11:1083761-1083761	G	missense_variant	MODERATE	MUC2	ENSG00000198788	Transcript	ENST00000441003.2	protein_coding	18/49	-	2320	2293	765	H/D	Cac/Gac	-	C	C/G	1	deleterious(0)	possibly_damaging(0.474)
11:1480440-1480440	C	missense_variant	MODERATE	BRSK2	ENSG00000174672	Transcript	ENST00000308219.9	protein_coding	19/20	-	2344	1958	653	G/A	gGa/gCa	-	G	G/C	1	tolerated_low_confidence(0.36)	benign(0)
11:1480440-1480440	C	missense_variant	MODERATE	BRSK2	ENSG00000174672	Transcript	ENST00000382179.1	protein_coding	19/20	-	2349	2096	699	G/A	gGa/gCa	-	G	G/C	1	tolerated_low_confidence(0.21)	benign(0.058)
11:1480440-1480440	C	missense_variant	MODERATE	BRSK2	ENSG00000174672	Transcript	ENST00000528841.1	protein_coding	19/20	-	2342	1958	653	G/A	gGa/gCa	-	G	G/C	1	tolerated_low_confidence(0.27)	benign(0)
11:1480440-1480440	C	missense_variant	MODERATE	BRSK2	ENSG00000174672	Transcript	ENST00000533606.1	protein_coding	6/7	-	573	575	192	G/A	gGa/gCa	-	G	G/C	1	tolerated_low_confidence(0.45)	benign(0.055)
11:18231629-18231629	T	missense_variant	MODERATE	RP11-113D6.10	ENSG00000189332	Transcript	ENST00000340135.3	protein_coding	2/3	-	653	415	139	P/S	Ccg/Tcg	-	C	C/T	1	tolerated(0.16)	benign(0.261)
11:18231629-18231629	T	missense_variant	MODERATE	RP11-113D6.10	ENSG00000189332	Transcript	ENST00000527059.1	protein_coding	1/2	-	875	415	139	P/S	Ccg/Tcg	-	C	C/T	1	tolerated(0.16)	benign(0.261)
11:18231629-18231629	T	missense_variant	MODERATE	RP11-113D6.10	ENSG00000189332	Transcript	ENST00000534640.1	protein_coding	2/2	-	648	415	139	P/S	Ccg/Tcg	-	C	C/T	1	tolerated(0.16)	benign(0.261)
11:34154667-34154667	G	missense_variant	MODERATE	NAT10	ENSG00000135372	Transcript	ENST00000257829.3	protein_coding	16/29	-	1918	1712	571	Q/R	cAa/cGa	-	A	A/G	1	deleterious(0)	probably_damaging(0.996)
11:34154667-34154667	G	missense_variant	MODERATE	NAT10	ENSG00000135372	Transcript	ENST00000531159.2	protein_coding	14/27	-	1688	1496	499	Q/R	cAa/cGa	-	A	A/G	1	deleterious(0)	probably_damaging(0.996)
11:46890153-46890153	T	missense_variant,splice_region_variant	MODERATE	LRP4	ENSG00000134569	Transcript	ENST00000378623.1	protein_coding	33/38	-	5192	4949	1650	R/H	cGt/cAt	-	C	C/T	-1	tolerated(0.54)	benign(0.013)
11:66043278-66043278	C	missense_variant	MODERATE	RAB1B	ENSG00000174903	Transcript	ENST00000311481.6	protein_coding	5/6	-	430	283	95	S/P	Tcc/Ccc	-	T	T/C	1	deleterious(0.03)	probably_damaging(0.992)
11:66043278-66043278	C	missense_variant	MODERATE	RAB1B	ENSG00000174903	Transcript	ENST00000527397.1	protein_coding	4/5	-	277	187	63	S/P	Tcc/Ccc	-	T	T/C	1	deleterious(0)	probably_damaging(0.995)
11:66100839-66100839	A	missense_variant	MODERATE	RIN1	ENSG00000174791	Transcript	ENST00000311320.4	protein_coding	9/10	-	1892	1765	589	M/L	Atg/Ttg	-	T	T/A	-1	-	-
11:66100839-66100839	A	missense_variant	MODERATE	RIN1	ENSG00000174791	Transcript	ENST00000424433.2	protein_coding	8/10	-	1588	1450	484	M/L	Atg/Ttg	-	T	T/A	-1	-	-
11:66100839-66100839	A	missense_variant	MODERATE	RIN1	ENSG00000174791	Transcript	ENST00000530056.1	protein_coding	8/9	-	1482	1267	423	M/L	Atg/Ttg	-	T	T/A	-1	-	-
11:66243162-66243162	C	missense_variant	MODERATE	PELI3	ENSG00000174516	Transcript	ENST00000320740.7	protein_coding	8/8	-	1094	934	312	S/P	Tct/Cct	-	T	T/C	1	deleterious(0.01)	possibly_damaging(0.718)
11:66243162-66243162	C	missense_variant	MODERATE	PELI3	ENSG00000174516	Transcript	ENST00000349459.6	protein_coding	7/7	-	1146	862	288	S/P	Tct/Cct	-	T	T/C	1	deleterious(0.01)	possibly_damaging(0.786)
11:66243162-66243162	C	missense_variant	MODERATE	PELI3	ENSG00000174516	Transcript	ENST00000526296.1	protein_coding	6/6	-	812	613	205	S/P	Tct/Cct	-	T	T/C	1	deleterious(0.02)	possibly_damaging(0.718)
12:4627329-4627329	T	missense_variant	MODERATE	C12orf4	ENSG00000047621	Transcript	ENST00000261250.3	protein_coding	8/14	-	1016	928	310	E/K	Gaa/Aaa	-	C	C/T	-1	-	-
12:4627329-4627329	T	missense_variant	MODERATE	C12orf4	ENSG00000047621	Transcript	ENST00000541014.1	protein_coding	7/8	-	846	409	137	E/K	Gaa/Aaa	-	C	C/T	-1	-	-
12:4627329-4627329	T	missense_variant	MODERATE	C12orf4	ENSG00000047621	Transcript	ENST00000545746.1	protein_coding	8/14	-	1045	928	310	E/K	Gaa/Aaa	-	C	C/T	-1	-	-
12:6946697-6946697	C	missense_variant	MODERATE	LEPREL2	ENSG00000110811	Transcript	ENST00000606935.1	polymorphic_pseudogene	11/15	-	1670	1670	557	I/T	aTc/aCc	-	T	T/C	1	-	unknown(0)
12:45270430-45270430	A	missense_variant	MODERATE	NELL2	ENSG00000184613	Transcript	ENST00000437801.2	protein_coding	1/21	-	451	79	27	L/F	Ctt/Ttt	-	G	G/A	-1	-	-
12:56428857-56428857	C	missense_variant	MODERATE	IKZF4	ENSG00000123411	Transcript	ENST00000262032.5	protein_coding	12/12	-	1867	1500	500	K/N	aaG/aaC	-	G	G/C	1	tolerated(0.07)	benign(0.025)
12:56428857-56428857	C	missense_variant	MODERATE	IKZF4	ENSG00000123411	Transcript	ENST00000431367.2	protein_coding	7/7	-	1852	1194	398	K/N	aaG/aaC	-	G	G/C	1	tolerated(0.06)	benign(0.025)
12:56428857-56428857	C	missense_variant	MODERATE	IKZF4	ENSG00000123411	Transcript	ENST00000547167.1	protein_coding	8/8	-	1914	1500	500	K/N	aaG/aaC	-	G	G/C	1	tolerated(0.07)	benign(0.025)
12:56428857-56428857	C	missense_variant	MODERATE	IKZF4	ENSG00000123411	Transcript	ENST00000547791.1	protein_coding	7/7	-	1454	1365	455	K/N	aaG/aaC	-	G	G/C	1	tolerated(0.09)	benign(0.011)
12:56487568-56487568	C	missense_variant	MODERATE	ERBB3	ENSG00000065361	Transcript	ENST00000267101.3	protein_coding	13/28	-	1941	1501	501	Y/H	Tac/Cac	COSV105077095,COSV57261055	T	T/C	1	tolerated(0.1)	benign(0.21)
12:56487568-56487568	C	missense_variant	MODERATE	ERBB3	ENSG00000065361	Transcript	ENST00000415288.2	protein_coding	14/29	-	1544	1324	442	Y/H	Tac/Cac	COSV105077095,COSV57261055	T	T/C	1	tolerated(0.1)	benign(0.21)
12:56487568-56487568	C	missense_variant,NMD_transcript_variant	MODERATE	ERBB3	ENSG00000065361	Transcript	ENST00000551085.1	nonsense_mediated_decay	13/27	-	1634	1501	501	Y/H	Tac/Cac	COSV105077095,COSV57261055	T	T/C	1	tolerated(0.28)	benign(0.43)
12:57625689-57625689	G	missense_variant	MODERATE	SHMT2	ENSG00000182199	Transcript	ENST00000328923.3	protein_coding	4/12	-	957	505	169	W/G	Tgg/Ggg	-	T	T/G	1	-	-
12:57625689-57625689	G	missense_variant	MODERATE	SHMT2	ENSG00000182199	Transcript	ENST00000393827.4	protein_coding	3/11	-	445	189	63	I/M	atT/atG	-	T	T/G	1	-	-
12:57625689-57625689	G	missense_variant	MODERATE	SHMT2	ENSG00000182199	Transcript	ENST00000414700.3	protein_coding	4/12	-	631	442	148	W/G	Tgg/Ggg	-	T	T/G	1	-	-
12:57625689-57625689	G	missense_variant	MODERATE	SHMT2	ENSG00000182199	Transcript	ENST00000449049.3	protein_coding	4/12	-	773	442	148	W/G	Tgg/Ggg	-	T	T/G	1	-	-
12:57625689-57625689	G	missense_variant	MODERATE	SHMT2	ENSG00000182199	Transcript	ENST00000553474.1	protein_coding	4/12	-	565	442	148	W/G	Tgg/Ggg	-	T	T/G	1	-	-
12:57625689-57625689	G	missense_variant,NMD_transcript_variant	MODERATE	SHMT2	ENSG00000182199	Transcript	ENST00000553837.1	nonsense_mediated_decay	4/12	-	749	442	148	W/G	Tgg/Ggg	-	T	T/G	1	-	-
12:57625689-57625689	G	missense_variant	MODERATE	SHMT2	ENSG00000182199	Transcript	ENST00000554310.1	protein_coding	4/5	-	541	442	148	W/G	Tgg/Ggg	-	T	T/G	1	-	-
12:57625689-57625689	G	missense_variant,NMD_transcript_variant	MODERATE	SHMT2	ENSG00000182199	Transcript	ENST00000554604.1	nonsense_mediated_decay	4/7	-	541	442	148	W/G	Tgg/Ggg	-	T	T/G	1	-	-
12:57625689-57625689	G	missense_variant	MODERATE	SHMT2	ENSG00000182199	Transcript	ENST00000554975.1	protein_coding	4/6	-	575	442	148	W/G	Tgg/Ggg	-	T	T/G	1	-	-
12:57625689-57625689	G	missense_variant	MODERATE	SHMT2	ENSG00000182199	Transcript	ENST00000555634.1	protein_coding	2/8	-	283	22	8	W/G	Tgg/Ggg	-	T	T/G	1	-	-
12:57625689-57625689	G	missense_variant	MODERATE	SHMT2	ENSG00000182199	Transcript	ENST00000555773.1	protein_coding	4/4	-	593	442	148	W/G	Tgg/Ggg	-	T	T/G	1	-	-
12:57625689-57625689	G	missense_variant	MODERATE	SHMT2	ENSG00000182199	Transcript	ENST00000556689.1	protein_coding	4/6	-	560	505	169	W/G	Tgg/Ggg	-	T	T/G	1	-	-
12:57625689-57625689	G	missense_variant,NMD_transcript_variant	MODERATE	SHMT2	ENSG00000182199	Transcript	ENST00000557269.1	nonsense_mediated_decay	2/5	-	266	22	8	W/G	Tgg/Ggg	-	T	T/G	1	-	-
12:57625689-57625689	G	missense_variant	MODERATE	SHMT2	ENSG00000182199	Transcript	ENST00000557427.1	protein_coding	4/5	-	534	442	148	W/G	Tgg/Ggg	-	T	T/G	1	-	-
12:57625689-57625689	G	missense_variant,NMD_transcript_variant	MODERATE	SHMT2	ENSG00000182199	Transcript	ENST00000557433.1	nonsense_mediated_decay	4/12	-	525	505	169	W/G	Tgg/Ggg	-	T	T/G	1	-	-
12:57625689-57625689	G	missense_variant	MODERATE	SHMT2	ENSG00000182199	Transcript	ENST00000557487.1	protein_coding	4/12	-	573	505	169	W/G	Tgg/Ggg	-	T	T/G	1	-	-
13:24845038-24845038	G	missense_variant	MODERATE	SPATA13	ENSG00000182957	Transcript	ENST00000399949.2	protein_coding	1/10	-	213	43	15	S/G	Agc/Ggc	-	A	A/G	1	tolerated_low_confidence(0.06)	probably_damaging(0.969)
13:24845038-24845038	G	missense_variant	MODERATE	SPATA13	ENSG00000182957	Transcript	ENST00000409126.1	protein_coding	1/9	-	182	43	15	S/G	Agc/Ggc	-	A	A/G	1	tolerated_low_confidence(0.18)	possibly_damaging(0.878)
13:33016713-33016713	C	missense_variant	MODERATE	N4BP2L2	ENSG00000244754	Transcript	ENST00000357505.6	protein_coding	7/10	-	2021	1916	639	N/S	aAt/aGt	-	T	T/C	-1	tolerated(0.27)	benign(0.001)
13:33016713-33016713	C	missense_variant	MODERATE	N4BP2L2	ENSG00000244754	Transcript	ENST00000399396.3	protein_coding	7/10	-	1983	1961	654	N/S	aAt/aGt	-	T	T/C	-1	tolerated(0.28)	benign(0.001)
13:33016713-33016713	C	missense_variant	MODERATE	N4BP2L2	ENSG00000244754	Transcript	ENST00000504114.1	protein_coding	6/9	-	2008	1916	639	N/S	aAt/aGt	-	T	T/C	-1	tolerated(0.27)	benign(0.001)
14:31349841-31349841	T	missense_variant	MODERATE	COCH	ENSG00000100473	Transcript	ENST00000216361.4	protein_coding	7/11	-	926	530	177	A/V	gCg/gTg	-	C	C/T	1	deleterious(0)	possibly_damaging(0.896)
14:31349841-31349841	T	missense_variant	MODERATE	COCH	ENSG00000100473	Transcript	ENST00000396618.3	protein_coding	8/12	-	586	530	177	A/V	gCg/gTg	-	C	C/T	1	deleterious(0)	possibly_damaging(0.896)
14:31349841-31349841	T	missense_variant	MODERATE	COCH	ENSG00000100473	Transcript	ENST00000460581.2	protein_coding	6/10	-	740	194	65	A/V	gCg/gTg	-	C	C/T	1	deleterious(0)	possibly_damaging(0.896)
14:31349841-31349841	T	missense_variant	MODERATE	COCH	ENSG00000100473	Transcript	ENST00000468826.2	protein_coding	1/6	-	49	50	17	A/V	gCg/gTg	-	C	C/T	1	deleterious(0)	probably_damaging(1)
14:31349841-31349841	T	missense_variant	MODERATE	COCH	ENSG00000100473	Transcript	ENST00000475087.1	protein_coding	7/11	-	897	530	177	A/V	gCg/gTg	-	C	C/T	1	deleterious(0)	probably_damaging(1)
14:31349841-31349841	T	missense_variant	MODERATE	COCH	ENSG00000100473	Transcript	ENST00000555881.1	protein_coding	4/6	-	352	176	59	A/V	gCg/gTg	-	C	C/T	1	deleterious(0)	probably_damaging(1)
14:31349841-31349841	T	missense_variant	MODERATE	COCH	ENSG00000100473	Transcript	ENST00000556908.1	protein_coding	6/6	-	676	482	161	A/V	gCg/gTg	-	C	C/T	1	deleterious(0)	probably_damaging(1)
14:31358870-31358870	C	missense_variant	MODERATE	COCH	ENSG00000100473	Transcript	ENST00000216361.4	protein_coding	11/11	-	1922	1526	509	Q/P	cAg/cCg	COSV99364001	A	A/C	1	deleterious(0)	probably_damaging(0.999)
14:31358870-31358870	C	missense_variant	MODERATE	COCH	ENSG00000100473	Transcript	ENST00000382493.4	protein_coding	6/6	-	1179	1079	360	Q/P	cAg/cCg	COSV99364001	A	A/C	1	deleterious(0)	probably_damaging(0.999)
14:31358870-31358870	C	missense_variant	MODERATE	COCH	ENSG00000100473	Transcript	ENST00000396618.3	protein_coding	12/12	-	1582	1526	509	Q/P	cAg/cCg	COSV99364001	A	A/C	1	deleterious(0)	probably_damaging(0.999)
14:31358870-31358870	C	missense_variant	MODERATE	COCH	ENSG00000100473	Transcript	ENST00000460581.2	protein_coding	10/10	-	1736	1190	397	Q/P	cAg/cCg	COSV99364001	A	A/C	1	deleterious(0)	probably_damaging(0.999)
14:31358870-31358870	C	missense_variant	MODERATE	COCH	ENSG00000100473	Transcript	ENST00000468826.2	protein_coding	6/6	-	1177	1178	393	Q/P	cAg/cCg	COSV99364001	A	A/C	1	deleterious(0)	probably_damaging(1)
14:69522237-69522237	G	missense_variant	MODERATE	DCAF5	ENSG00000139990	Transcript	ENST00000341516.5	protein_coding	9/9	-	1314	1166	389	Y/S	tAc/tCc	-	T	T/G	-1	deleterious(0.01)	probably_damaging(0.958)
14:69522237-69522237	G	missense_variant	MODERATE	DCAF5	ENSG00000139990	Transcript	ENST00000554215.1	protein_coding	9/9	-	1138	920	307	Y/S	tAc/tCc	-	T	T/G	-1	deleterious(0.01)	probably_damaging(0.958)
14:69522237-69522237	G	missense_variant	MODERATE	DCAF5	ENSG00000139990	Transcript	ENST00000556847.1	protein_coding	9/9	-	1073	920	307	Y/S	tAc/tCc	-	T	T/G	-1	deleterious(0.01)	probably_damaging(0.958)
14:69522237-69522237	G	missense_variant	MODERATE	DCAF5	ENSG00000139990	Transcript	ENST00000557386.1	protein_coding	9/9	-	1188	1163	388	Y/S	tAc/tCc	-	T	T/G	-1	deleterious(0.01)	probably_damaging(0.992)
15:41191438-41191438	T	missense_variant	MODERATE	VPS18	ENSG00000104142	Transcript	ENST00000220509.5	protein_coding	4/5	-	761	422	141	P/L	cCg/cTg	-	C	C/T	1	-	-
15:57544625-57544625	A	missense_variant	MODERATE	TCF12	ENSG00000140262	Transcript	ENST00000333725.5	protein_coding	15/21	-	1430	1195	399	G/R	Gga/Aga	COSV51004350	G	G/A	1	-	-
15:57544625-57544625	A	missense_variant	MODERATE	TCF12	ENSG00000140262	Transcript	ENST00000438423.2	protein_coding	15/21	-	1491	1195	399	G/R	Gga/Aga	COSV51004350	G	G/A	1	-	-
15:57544625-57544625	A	missense_variant	MODERATE	TCF12	ENSG00000140262	Transcript	ENST00000452095.2	protein_coding	15/21	-	1477	1183	395	G/R	Gga/Aga	COSV51004350	G	G/A	1	-	-
15:57544625-57544625	A	missense_variant	MODERATE	TCF12	ENSG00000140262	Transcript	ENST00000543579.1	protein_coding	8/14	-	777	685	229	G/R	Gga/Aga	COSV51004350	G	G/A	1	-	-
15:57544625-57544625	A	missense_variant	MODERATE	TCF12	ENSG00000140262	Transcript	ENST00000559609.1	protein_coding	15/20	-	1437	1183	395	G/R	Gga/Aga	COSV51004350	G	G/A	1	-	-
15:57544625-57544625	A	missense_variant	MODERATE	TCF12	ENSG00000140262	Transcript	ENST00000559703.1	protein_coding	3/9	-	122	97	33	G/R	Gga/Aga	COSV51004350	G	G/A	1	-	-
16:765628-765628	G	missense_variant	MODERATE	METRN	ENSG00000103260	Transcript	ENST00000219542.3	protein_coding	2/3	-	101	101	34	D/G	gAc/gGc	COSV105003570	A	A/G	1	deleterious(0.03)	benign(0.014)
16:765628-765628	G	missense_variant	MODERATE	METRN	ENSG00000103260	Transcript	ENST00000568223.2	protein_coding	2/4	-	324	149	50	D/G	gAc/gGc	COSV105003570	A	A/G	1	tolerated(0.09)	benign(0.001)
16:2009697-2009697	G	missense_variant	MODERATE	NDUFB10	ENSG00000140990	Transcript	ENST00000268668.6	protein_coding	1/4	-	189	72	24	I/M	atT/atG	COSV51907513	T	T/G	1	tolerated(0.22)	benign(0.042)
16:2009697-2009697	G	missense_variant	MODERATE	NDUFB10	ENSG00000140990	Transcript	ENST00000543683.2	protein_coding	1/3	-	154	72	24	I/M	atT/atG	COSV51907513	T	T/G	1	tolerated(0.28)	possibly_damaging(0.533)
16:2009697-2009697	G	missense_variant	MODERATE	NDUFB10	ENSG00000140990	Transcript	ENST00000569148.1	protein_coding	1/4	-	145	72	24	I/M	atT/atG	COSV51907513	T	T/G	1	tolerated(0.24)	benign(0.273)
16:2009697-2009697	G	missense_variant	MODERATE	NDUFB10	ENSG00000140990	Transcript	ENST00000570172.1	protein_coding	1/4	-	139	72	24	I/M	atT/atG	COSV51907513	T	T/G	1	tolerated(0.17)	benign(0.151)
16:2009707-2009707	G	missense_variant	MODERATE	NDUFB10	ENSG00000140990	Transcript	ENST00000268668.6	protein_coding	1/4	-	199	82	28	L/V	Ttg/Gtg	-	T	T/G	1	tolerated(0.24)	benign(0)
16:2009707-2009707	G	missense_variant	MODERATE	NDUFB10	ENSG00000140990	Transcript	ENST00000543683.2	protein_coding	1/3	-	164	82	28	L/V	Ttg/Gtg	-	T	T/G	1	tolerated(0.55)	benign(0)
16:2009707-2009707	G	missense_variant	MODERATE	NDUFB10	ENSG00000140990	Transcript	ENST00000569148.1	protein_coding	1/4	-	155	82	28	L/V	Ttg/Gtg	-	T	T/G	1	tolerated(0.26)	benign(0)
16:2009707-2009707	G	missense_variant	MODERATE	NDUFB10	ENSG00000140990	Transcript	ENST00000570172.1	protein_coding	1/4	-	149	82	28	L/V	Ttg/Gtg	-	T	T/G	1	tolerated(0.64)	benign(0.003)
16:2009709-2009709	G	missense_variant	MODERATE	NDUFB10	ENSG00000140990	Transcript	ENST00000268668.6	protein_coding	1/4	-	201	84	28	I/M	atT/atG	COSV51908463	T	T/G	1	-	-
16:2009709-2009709	G	missense_variant	MODERATE	NDUFB10	ENSG00000140990	Transcript	ENST00000543683.2	protein_coding	1/3	-	166	84	28	I/M	atT/atG	COSV51908463	T	T/G	1	-	-
16:2009709-2009709	G	missense_variant	MODERATE	NDUFB10	ENSG00000140990	Transcript	ENST00000569148.1	protein_coding	1/4	-	157	84	28	I/M	atT/atG	COSV51908463	T	T/G	1	-	-
16:2009709-2009709	G	missense_variant	MODERATE	NDUFB10	ENSG00000140990	Transcript	ENST00000570172.1	protein_coding	1/4	-	151	84	28	I/M	atT/atG	COSV51908463	T	T/G	1	-	-
16:11846533-11846533	C	missense_variant	MODERATE	ZC3H7A	ENSG00000122299	Transcript	ENST00000355758.4	protein_coding	22/23	-	2896	2718	906	I/M	atA/atG	-	T	T/C	-1	deleterious(0.01)	possibly_damaging(0.58)
16:11846533-11846533	C	missense_variant	MODERATE	ZC3H7A	ENSG00000122299	Transcript	ENST00000396516.2	protein_coding	21/22	-	2916	2718	906	I/M	atA/atG	-	T	T/C	-1	deleterious(0.01)	possibly_damaging(0.58)
16:11846533-11846533	C	missense_variant	MODERATE	ZC3H7A	ENSG00000122299	Transcript	ENST00000575984.1	protein_coding	3/4	-	1710	306	102	I/M	atA/atG	-	T	T/C	-1	deleterious(0)	possibly_damaging(0.58)
16:27761580-27761580	A	missense_variant	MODERATE	KIAA0556	ENSG00000047578	Transcript	ENST00000261588.4	protein_coding	16/28	-	3318	3299	1100	C/Y	tGc/tAc	-	G	G/A	1	deleterious(0.02)	probably_damaging(0.964)
16:29810423-29810423	A	missense_variant	MODERATE	KIF22	ENSG00000079616	Transcript	ENST00000160827.4	protein_coding	5/14	-	717	677	226	R/Q	cGg/cAg	-	G	G/A	1	deleterious(0)	benign(0.18)
16:29810423-29810423	A	missense_variant	MODERATE	KIF22	ENSG00000079616	Transcript	ENST00000400751.5	protein_coding	5/14	-	1098	473	158	R/Q	cGg/cAg	-	G	G/A	1	deleterious(0)	benign(0.18)
16:29810423-29810423	A	missense_variant	MODERATE	KIF22	ENSG00000079616	Transcript	ENST00000561482.1	protein_coding	5/14	-	1110	473	158	R/Q	cGg/cAg	-	G	G/A	1	deleterious(0)	benign(0.18)
16:29810423-29810423	A	missense_variant	MODERATE	KIF22	ENSG00000079616	Transcript	ENST00000569382.2	protein_coding	4/13	-	614	473	158	R/Q	cGg/cAg	-	G	G/A	1	deleterious(0)	probably_damaging(0.999)
16:29810423-29810423	A	missense_variant	MODERATE	KIF22	ENSG00000079616	Transcript	ENST00000569636.2	protein_coding	6/6	-	752	473	158	R/Q	cGg/cAg	-	G	G/A	1	tolerated(0.64)	benign(0.18)
16:30748395-30748395	C	missense_variant	MODERATE	SRCAP	ENSG00000080603	Transcript	ENST00000262518.4	protein_coding	34/34	-	7419	7034	2345	V/A	gTc/gCc	-	T	T/C	1	deleterious(0.02)	possibly_damaging(0.696)
16:30748395-30748395	C	missense_variant	MODERATE	SRCAP	ENSG00000080603	Transcript	ENST00000344771.4	protein_coding	32/32	-	6945	6560	2187	V/A	gTc/gCc	-	T	T/C	1	deleterious(0.02)	possibly_damaging(0.84)
16:30748395-30748395	C	missense_variant,NMD_transcript_variant	MODERATE	SRCAP	ENSG00000080603	Transcript	ENST00000380361.3	nonsense_mediated_decay	29/31	-	6503	6503	2168	V/A	gTc/gCc	-	T	T/C	1	deleterious(0.01)	possibly_damaging(0.84)
16:30748395-30748395	C	missense_variant	MODERATE	SRCAP	ENSG00000080603	Transcript	ENST00000395059.2	protein_coding	33/33	-	7233	6848	2283	V/A	gTc/gCc	-	T	T/C	1	deleterious(0.02)	possibly_damaging(0.84)
16:30762501-30762501	C	missense_variant	MODERATE	PHKG2	ENSG00000156873	Transcript	ENST00000328273.7	protein_coding	3/10	-	239	170	57	V/A	gTg/gCg	-	T	T/C	1	tolerated(0.06)	possibly_damaging(0.732)
16:30762501-30762501	C	missense_variant	MODERATE	PHKG2	ENSG00000156873	Transcript	ENST00000424889.3	protein_coding	3/11	-	380	170	57	V/A	gTg/gCg	-	T	T/C	1	tolerated(0.06)	possibly_damaging(0.594)
16:30762501-30762501	C	missense_variant	MODERATE	PHKG2	ENSG00000156873	Transcript	ENST00000563588.1	protein_coding	3/10	-	409	170	57	V/A	gTg/gCg	-	T	T/C	1	tolerated(0.07)	possibly_damaging(0.836)
16:30762501-30762501	C	missense_variant,NMD_transcript_variant	MODERATE	PHKG2	ENSG00000156873	Transcript	ENST00000563607.1	nonsense_mediated_decay	2/5	-	408	170	57	V/A	gTg/gCg	-	T	T/C	1	deleterious(0)	possibly_damaging(0.554)
16:30762501-30762501	C	missense_variant	MODERATE	PHKG2	ENSG00000156873	Transcript	ENST00000565897.1	protein_coding	2/7	-	440	170	57	V/A	gTg/gCg	-	T	T/C	1	tolerated(0.05)	possibly_damaging(0.836)
16:30762501-30762501	C	missense_variant	MODERATE	PHKG2	ENSG00000156873	Transcript	ENST00000565924.1	protein_coding	3/8	-	314	170	57	V/A	gTg/gCg	-	T	T/C	1	deleterious(0.05)	possibly_damaging(0.836)
16:84486931-84486931	C	missense_variant	MODERATE	ATP2C2	ENSG00000064270	Transcript	ENST00000262429.4	protein_coding	20/27	-	2023	1934	645	F/S	tTc/tCc	-	T	T/C	1	-	-
16:84486931-84486931	C	missense_variant	MODERATE	ATP2C2	ENSG00000064270	Transcript	ENST00000416219.2	protein_coding	20/28	-	2023	1934	645	F/S	tTc/tCc	-	T	T/C	1	-	-
16:88709889-88709889	C	missense_variant	MODERATE	CYBA	ENSG00000051523	Transcript	ENST00000261623.3	protein_coding	6/6	-	599	460	154	N/D	Aac/Gac	-	T	T/C	-1	tolerated(0.06)	probably_damaging(0.992)
16:88714515-88714515	G	missense_variant	MODERATE	CYBA	ENSG00000051523	Transcript	ENST00000261623.3	protein_coding	2/6	-	205	66	22	M/I	atG/atC	-	C	C/G	-1	-	-
16:88714515-88714515	G	missense_variant	MODERATE	CYBA	ENSG00000051523	Transcript	ENST00000566229.1	protein_coding	2/6	-	70	55	19	D/H	Gac/Cac	-	C	C/G	-1	-	-
16:88714515-88714515	G	missense_variant	MODERATE	CYBA	ENSG00000051523	Transcript	ENST00000567174.1	protein_coding	2/6	-	94	66	22	M/I	atG/atC	-	C	C/G	-1	-	-
16:88714515-88714515	G	missense_variant	MODERATE	CYBA	ENSG00000051523	Transcript	ENST00000568278.1	protein_coding	2/6	-	68	66	22	M/I	atG/atC	-	C	C/G	-1	-	-
16:88714515-88714515	G	missense_variant	MODERATE	CYBA	ENSG00000051523	Transcript	ENST00000569359.1	protein_coding	2/5	-	83	66	22	M/I	atG/atC	-	C	C/G	-1	-	-
16:88722069-88722069	G	missense_variant	MODERATE	MVD	ENSG00000167508	Transcript	ENST00000301012.3	protein_coding	6/10	-	703	673	225	F/L	Ttt/Ctt	-	A	A/G	-1	-	-
16:88722069-88722069	G	missense_variant	MODERATE	MVD	ENSG00000167508	Transcript	ENST00000569177.1	protein_coding	7/8	-	832	775	259	F/L	Ttt/Ctt	-	A	A/G	-1	-	-
17:1638896-1638896	A	missense_variant	MODERATE	WDR81	ENSG00000167716	Transcript	ENST00000309182.5	protein_coding	9/11	-	2278	2057	686	G/D	gGc/gAc	-	G	G/A	1	-	-
17:1638896-1638896	A	missense_variant	MODERATE	WDR81	ENSG00000167716	Transcript	ENST00000409644.1	protein_coding	8/10	-	5210	5210	1737	G/D	gGc/gAc	-	G	G/A	1	-	-
17:1638896-1638896	A	missense_variant	MODERATE	WDR81	ENSG00000167716	Transcript	ENST00000419248.1	protein_coding	8/10	-	1790	1529	510	G/D	gGc/gAc	-	G	G/A	1	-	-
17:1638896-1638896	A	missense_variant	MODERATE	WDR81	ENSG00000167716	Transcript	ENST00000437219.2	protein_coding	8/10	-	1654	1601	534	G/D	gGc/gAc	-	G	G/A	1	-	-
17:1638896-1638896	A	missense_variant	MODERATE	WDR81	ENSG00000167716	Transcript	ENST00000446363.1	protein_coding	7/9	-	1549	1127	376	G/D	gGc/gAc	-	G	G/A	1	-	-
17:1638896-1638896	A	missense_variant	MODERATE	WDR81	ENSG00000167716	Transcript	ENST00000545662.1	protein_coding	6/8	-	1271	1103	368	G/D	gGc/gAc	-	G	G/A	1	-	-
17:4536206-4536206	G	missense_variant	MODERATE	ALOX15	ENSG00000161905	Transcript	ENST00000293761.3	protein_coding	11/14	-	1504	1490	497	S/T	aGc/aCc	-	C	C/G	-1	-	-
17:4536206-4536206	G	missense_variant	MODERATE	ALOX15	ENSG00000161905	Transcript	ENST00000545513.1	protein_coding	12/15	-	1587	1556	519	S/T	aGc/aCc	-	C	C/G	-1	-	-
17:4536206-4536206	G	missense_variant	MODERATE	ALOX15	ENSG00000161905	Transcript	ENST00000570836.1	protein_coding	12/15	-	1587	1490	497	S/T	aGc/aCc	-	C	C/G	-1	-	-
17:4536206-4536206	G	missense_variant	MODERATE	ALOX15	ENSG00000161905	Transcript	ENST00000574640.1	protein_coding	11/14	-	1657	1373	458	S/T	aGc/aCc	-	C	C/G	-1	-	-
17:41610252-41610252	G	missense_variant	MODERATE	ETV4	ENSG00000175832	Transcript	ENST00000319349.5	protein_coding	8/13	-	900	601	201	C/R	Tgc/Cgc	-	A	A/G	-1	tolerated(0.44)	possibly_damaging(0.628)
17:41610252-41610252	G	missense_variant	MODERATE	ETV4	ENSG00000175832	Transcript	ENST00000393664.2	protein_coding	7/12	-	655	601	201	C/R	Tgc/Cgc	-	A	A/G	-1	tolerated(0.44)	possibly_damaging(0.628)
17:41610252-41610252	G	missense_variant	MODERATE	ETV4	ENSG00000175832	Transcript	ENST00000538265.1	protein_coding	7/12	-	580	484	162	C/R	Tgc/Cgc	-	A	A/G	-1	tolerated(0.26)	possibly_damaging(0.628)
17:41610252-41610252	G	missense_variant	MODERATE	ETV4	ENSG00000175832	Transcript	ENST00000545089.1	protein_coding	6/11	-	535	439	147	C/R	Tgc/Cgc	-	A	A/G	-1	tolerated(0.43)	possibly_damaging(0.548)
17:41610252-41610252	G	missense_variant	MODERATE	ETV4	ENSG00000175832	Transcript	ENST00000545954.1	protein_coding	7/12	-	680	484	162	C/R	Tgc/Cgc	-	A	A/G	-1	tolerated(0.26)	possibly_damaging(0.628)
17:41610252-41610252	G	missense_variant	MODERATE	ETV4	ENSG00000175832	Transcript	ENST00000591713.1	protein_coding	8/13	-	691	601	201	C/R	Tgc/Cgc	-	A	A/G	-1	tolerated(0.44)	possibly_damaging(0.628)
17:76503360-76503360	G	missense_variant,splice_region_variant	MODERATE	DNAH17	ENSG00000187775	Transcript	ENST00000389840.5	protein_coding	29/81	-	4789	4664	1555	N/T	aAc/aCc	-	T	T/G	-1	deleterious(0.02)	benign(0.039)
17:76503360-76503360	G	missense_variant,splice_region_variant	MODERATE	DNAH17	ENSG00000187775	Transcript	ENST00000585328.1	protein_coding	29/81	-	4792	4667	1556	N/T	aAc/aCc	-	T	T/G	-1	deleterious(0.02)	benign(0.042)
17:80039925-80039925	C	missense_variant	MODERATE	FASN	ENSG00000169710	Transcript	ENST00000306749.2	protein_coding	36/43	-	6342	6123	2041	I/M	atC/atG	-	G	G/C	-1	-	-
18:8826085-8826085	C	missense_variant	MODERATE	SOGA2	ENSG00000168502	Transcript	ENST00000306285.7	protein_coding	16/17	-	4749	2552	851	R/P	cGc/cCc	-	G	G/C	1	tolerated(0.11)	probably_damaging(0.975)
18:8826085-8826085	C	missense_variant	MODERATE	SOGA2	ENSG00000168502	Transcript	ENST00000306329.11	protein_coding	13/14	-	5534	5534	1845	R/P	cGc/cCc	-	G	G/C	1	tolerated(0.08)	possibly_damaging(0.607)
18:8826085-8826085	C	missense_variant	MODERATE	SOGA2	ENSG00000168502	Transcript	ENST00000359865.3	protein_coding	15/17	-	4719	4577	1526	R/P	cGc/cCc	-	G	G/C	1	tolerated(0.08)	probably_damaging(0.98)
18:8826085-8826085	C	missense_variant	MODERATE	SOGA2	ENSG00000168502	Transcript	ENST00000400050.3	protein_coding	14/16	-	4596	4454	1485	R/P	cGc/cCc	-	G	G/C	1	tolerated(0.09)	probably_damaging(0.937)
18:8826085-8826085	C	missense_variant	MODERATE	SOGA2	ENSG00000168502	Transcript	ENST00000517570.1	protein_coding	13/15	-	4636	4454	1485	R/P	cGc/cCc	-	G	G/C	1	tolerated(0.09)	probably_damaging(0.937)
18:8826085-8826085	C	missense_variant	MODERATE	SOGA2	ENSG00000168502	Transcript	ENST00000518815.1	protein_coding	9/10	-	2646	2552	851	R/P	cGc/cCc	-	G	G/C	1	tolerated(0.11)	probably_damaging(0.975)
18:10666603-10666603	T	missense_variant	MODERATE	PIEZO2	ENSG00000154864	Transcript	ENST00000582937.1	protein_coding	2/2	-	266	266	89	P/H	cCt/cAt	-	G	G/T	-1	-	unknown(0)
18:10741013-10741013	A	missense_variant	MODERATE	PIEZO2	ENSG00000154864	Transcript	ENST00000579949.1	protein_coding	4/4	-	330	332	111	S/F	tCc/tTc	rs1051598273	G	G/A	-1	deleterious(0.02)	possibly_damaging(0.692)
18:10758025-10758025	A	missense_variant	MODERATE	PIEZO2	ENSG00000154864	Transcript	ENST00000302079.6	protein_coding	25/51	-	3790	3790	1264	H/Y	Cac/Tac	-	G	G/A	-1	deleterious(0.02)	possibly_damaging(0.66)
18:10758025-10758025	A	missense_variant	MODERATE	PIEZO2	ENSG00000154864	Transcript	ENST00000383408.2	protein_coding	12/20	-	1654	1654	552	H/Y	Cac/Tac	-	G	G/A	-1	deleterious(0.01)	possibly_damaging(0.83)
18:10758025-10758025	A	missense_variant	MODERATE	PIEZO2	ENSG00000154864	Transcript	ENST00000503781.3	protein_coding	25/52	-	3790	3790	1264	H/Y	Cac/Tac	-	G	G/A	-1	deleterious(0.02)	benign(0.259)
18:10758025-10758025	A	missense_variant	MODERATE	PIEZO2	ENSG00000154864	Transcript	ENST00000580640.1	protein_coding	27/54	-	3865	3865	1289	H/Y	Cac/Tac	-	G	G/A	-1	deleterious(0.02)	benign(0.444)
18:10758025-10758025	A	missense_variant,NMD_transcript_variant	MODERATE	PIEZO2	ENSG00000154864	Transcript	ENST00000582913.1	nonsense_mediated_decay	26/54	-	3832	3832	1278	H/Y	Cac/Tac	-	G	G/A	-1	deleterious(0.01)	possibly_damaging(0.828)
18:10762964-10762964	A	missense_variant	MODERATE	PIEZO2	ENSG00000154864	Transcript	ENST00000302079.6	protein_coding	20/51	-	3004	3004	1002	L/F	Ctc/Ttc	-	G	G/A	-1	deleterious(0)	probably_damaging(0.996)
18:10762964-10762964	A	missense_variant	MODERATE	PIEZO2	ENSG00000154864	Transcript	ENST00000383408.2	protein_coding	7/20	-	868	868	290	L/F	Ctc/Ttc	-	G	G/A	-1	deleterious(0)	probably_damaging(0.994)
18:10762964-10762964	A	missense_variant	MODERATE	PIEZO2	ENSG00000154864	Transcript	ENST00000503781.3	protein_coding	20/52	-	3004	3004	1002	L/F	Ctc/Ttc	-	G	G/A	-1	deleterious(0)	probably_damaging(0.994)
18:10762964-10762964	A	missense_variant	MODERATE	PIEZO2	ENSG00000154864	Transcript	ENST00000580640.1	protein_coding	22/54	-	3079	3079	1027	L/F	Ctc/Ttc	-	G	G/A	-1	deleterious(0)	probably_damaging(0.997)
18:10762964-10762964	A	missense_variant,NMD_transcript_variant	MODERATE	PIEZO2	ENSG00000154864	Transcript	ENST00000582913.1	nonsense_mediated_decay	21/54	-	3046	3046	1016	L/F	Ctc/Ttc	-	G	G/A	-1	deleterious(0)	probably_damaging(1)
18:10763009-10763009	C	missense_variant	MODERATE	PIEZO2	ENSG00000154864	Transcript	ENST00000302079.6	protein_coding	20/51	-	2959	2959	987	T/A	Aca/Gca	-	T	T/C	-1	tolerated(0.17)	possibly_damaging(0.636)
18:10763009-10763009	C	missense_variant	MODERATE	PIEZO2	ENSG00000154864	Transcript	ENST00000383408.2	protein_coding	7/20	-	823	823	275	T/A	Aca/Gca	-	T	T/C	-1	tolerated(0.14)	benign(0.316)
18:10763009-10763009	C	missense_variant	MODERATE	PIEZO2	ENSG00000154864	Transcript	ENST00000503781.3	protein_coding	20/52	-	2959	2959	987	T/A	Aca/Gca	-	T	T/C	-1	tolerated(0.16)	probably_damaging(0.97)
18:10763009-10763009	C	missense_variant	MODERATE	PIEZO2	ENSG00000154864	Transcript	ENST00000580640.1	protein_coding	22/54	-	3034	3034	1012	T/A	Aca/Gca	-	T	T/C	-1	tolerated(0.16)	probably_damaging(0.987)
18:10763009-10763009	C	missense_variant,NMD_transcript_variant	MODERATE	PIEZO2	ENSG00000154864	Transcript	ENST00000582913.1	nonsense_mediated_decay	21/54	-	3001	3001	1001	T/A	Aca/Gca	-	T	T/C	-1	tolerated(0.22)	probably_damaging(0.998)
18:14852336-14852336	A	missense_variant	MODERATE	ANKRD30B	ENSG00000180777	Transcript	ENST00000358984.4	protein_coding	36/36	-	4216	4036	1346	Q/K	Cag/Aag	COSV57702832	C	C/A	1	deleterious(0.03)	possibly_damaging(0.501)
18:63489373-63489373	C	missense_variant	MODERATE	CDH7	ENSG00000081138	Transcript	ENST00000323011.3	protein_coding	5/12	-	1007	682	228	V/L	Gtt/Ctt	-	G	G/C	1	-	-
18:63489373-63489373	C	missense_variant	MODERATE	CDH7	ENSG00000081138	Transcript	ENST00000397968.2	protein_coding	5/12	-	1108	682	228	V/L	Gtt/Ctt	-	G	G/C	1	-	-
18:63489373-63489373	C	missense_variant	MODERATE	CDH7	ENSG00000081138	Transcript	ENST00000536984.2	protein_coding	5/11	-	1376	682	228	V/L	Gtt/Ctt	-	G	G/C	1	-	-
19:549678-549678	G	missense_variant	MODERATE	GZMM	ENSG00000197540	Transcript	ENST00000264553.3	protein_coding	5/5	-	699	661	221	R/G	Aga/Gga	rs1599882,COSV52742688	A	A/G	1	tolerated(1)	benign(0)
19:549678-549678	G	missense_variant	MODERATE	GZMM	ENSG00000197540	Transcript	ENST00000592501.1	protein_coding	5/5	-	695	697	233	R/G	Aga/Gga	rs1599882,COSV52742688	A	A/G	1	tolerated(1)	benign(0)
19:687142-687142	A	missense_variant	MODERATE	PRSS57	ENSG00000185198	Transcript	ENST00000329267.7	protein_coding	4/5	-	458	428	143	P/L	cCg/cTg	rs8102982,COSV51261850	G	G/A	-1	tolerated(1)	benign(0)
19:1047162-1047162	G	missense_variant	MODERATE	ABCA7	ENSG00000064687	Transcript	ENST00000263094.6	protein_coding	15/47	-	2083	1852	618	N/D	Aac/Gac	-	A	A/G	1	-	-
19:1047162-1047162	G	missense_variant	MODERATE	ABCA7	ENSG00000064687	Transcript	ENST00000433129.1	protein_coding	14/46	-	1852	1852	618	N/D	Aac/Gac	-	A	A/G	1	-	-
19:1047162-1047162	G	missense_variant	MODERATE	ABCA7	ENSG00000064687	Transcript	ENST00000435683.2	protein_coding	9/41	-	1438	1438	480	N/D	Aac/Gac	-	A	A/G	1	-	-
19:1094005-1094005	A	missense_variant	MODERATE	POLR2E	ENSG00000099817	Transcript	ENST00000215587.7	protein_coding	2/8	-	414	130	44	P/S	Cct/Tct	-	G	G/A	-1	-	-
19:1094005-1094005	A	missense_variant	MODERATE	POLR2E	ENSG00000099817	Transcript	ENST00000586746.1	protein_coding	2/8	-	169	130	44	P/S	Cct/Tct	-	G	G/A	-1	-	-
19:1467685-1467685	C	missense_variant	MODERATE	APC2	ENSG00000115266	Transcript	ENST00000233607.2	protein_coding	15/15	-	4593	4385	1462	K/T	aAa/aCa	-	A	A/C	1	tolerated(0.31)	benign(0.003)
19:1467685-1467685	C	missense_variant	MODERATE	APC2	ENSG00000115266	Transcript	ENST00000238483.4	protein_coding	10/10	-	3771	3563	1188	K/T	aAa/aCa	-	A	A/C	1	tolerated(0.2)	benign(0.003)
19:1467685-1467685	C	missense_variant	MODERATE	APC2	ENSG00000115266	Transcript	ENST00000535453.1	protein_coding	14/14	-	6098	4385	1462	K/T	aAa/aCa	-	A	A/C	1	tolerated(0.31)	benign(0.003)
19:1510662-1510662	G	missense_variant	MODERATE	ADAMTSL5	ENSG00000185761	Transcript	ENST00000330475.4	protein_coding	3/12	-	611	167	56	F/S	tTt/tCt	-	A	A/G	-1	-	-
19:1510662-1510662	G	missense_variant	MODERATE	ADAMTSL5	ENSG00000185761	Transcript	ENST00000413997.2	protein_coding	3/12	-	197	197	66	F/S	tTt/tCt	-	A	A/G	-1	-	-
19:1811548-1811548	G	missense_variant	MODERATE	ATP8B3	ENSG00000130270	Transcript	ENST00000310127.6	protein_coding	2/29	-	427	188	63	L/P	cTt/cCt	-	A	A/G	-1	-	-
19:1811548-1811548	G	missense_variant	MODERATE	ATP8B3	ENSG00000130270	Transcript	ENST00000525591.1	protein_coding	2/29	-	251	29	10	L/P	cTt/cCt	-	A	A/G	-1	-	-
19:1811548-1811548	G	missense_variant	MODERATE	ATP8B3	ENSG00000130270	Transcript	ENST00000526092.2	protein_coding	2/14	-	209	29	10	L/P	cTt/cCt	-	A	A/G	-1	-	-
19:1811548-1811548	G	missense_variant	MODERATE	ATP8B3	ENSG00000130270	Transcript	ENST00000533993.2	protein_coding	1/10	-	76	77	26	L/P	cTt/cCt	-	A	A/G	-1	-	-
19:1811548-1811548	G	missense_variant	MODERATE	ATP8B3	ENSG00000130270	Transcript	ENST00000539485.1	protein_coding	2/29	-	422	188	63	L/P	cTt/cCt	-	A	A/G	-1	-	-
19:1811548-1811548	G	missense_variant	MODERATE	ATP8B3	ENSG00000130270	Transcript	ENST00000587160.2	protein_coding	2/6	-	506	188	63	L/P	cTt/cCt	-	A	A/G	-1	-	-
19:2251513-2251513	A	missense_variant	MODERATE	AMH	ENSG00000104899	Transcript	ENST00000221496.4	protein_coding	5/5	-	1262	1240	414	C/S	Tgc/Agc	-	T	T/A	1	tolerated(0.52)	benign(0.015)
19:2917188-2917188	C	missense_variant	MODERATE	ZNF57	ENSG00000171970	Transcript	ENST00000306908.5	protein_coding	4/4	-	717	569	190	V/A	gTc/gCc	-	T	T/C	1	tolerated(0.5)	benign(0.003)
19:2917188-2917188	C	missense_variant	MODERATE	ZNF57	ENSG00000171970	Transcript	ENST00000523428.1	protein_coding	4/4	-	618	473	158	V/A	gTc/gCc	-	T	T/C	1	deleterious(0.02)	benign(0.003)
19:2934284-2934284	C	missense_variant	MODERATE	ZNF77	ENSG00000175691	Transcript	ENST00000314531.4	protein_coding	4/4	-	934	841	281	T/A	Aca/Gca	-	T	T/C	-1	tolerated(0.11)	benign(0.003)
19:2936625-2936625	T	missense_variant	MODERATE	ZNF77	ENSG00000175691	Transcript	ENST00000314531.4	protein_coding	3/4	-	301	208	70	E/K	Gag/Aag	-	C	C/T	-1	tolerated(1)	benign(0.001)
19:3614405-3614405	C	missense_variant	MODERATE	CACTIN	ENSG00000105298	Transcript	ENST00000221899.3	protein_coding	7/12	-	1398	1141	381	T/A	Aca/Gca	-	T	T/C	-1	-	-
19:3614405-3614405	C	missense_variant	MODERATE	CACTIN	ENSG00000105298	Transcript	ENST00000248420.5	protein_coding	7/11	-	1398	1345	449	T/A	Aca/Gca	-	T	T/C	-1	-	-
19:3614405-3614405	C	missense_variant	MODERATE	CACTIN	ENSG00000105298	Transcript	ENST00000429344.2	protein_coding	7/10	-	1398	1345	449	T/A	Aca/Gca	-	T	T/C	-1	-	-
19:3614405-3614405	C	missense_variant,NMD_transcript_variant	MODERATE	CACTIN	ENSG00000105298	Transcript	ENST00000585942.1	nonsense_mediated_decay	7/12	-	1398	1345	449	T/A	Aca/Gca	-	T	T/C	-1	-	-
19:3614405-3614405	C	missense_variant	MODERATE	CACTIN	ENSG00000105298	Transcript	ENST00000588749.1	protein_coding	3/4	-	290	290	97	D/G	gAc/gGc	-	T	T/C	-1	-	-
19:3614405-3614405	C	missense_variant,NMD_transcript_variant	MODERATE	CACTIN	ENSG00000105298	Transcript	ENST00000589321.1	nonsense_mediated_decay	3/6	-	410	412	138	T/A	Aca/Gca	-	T	T/C	-1	-	-
19:3977488-3977488	G	missense_variant	MODERATE	EEF2	ENSG00000167658	Transcript	ENST00000309311.6	protein_coding	13/15	-	2277	2188	730	Y/H	Tat/Cat	rs2039692193	A	A/G	-1	deleterious(0.04)	possibly_damaging(0.883)
19:3979410-3979410	G	missense_variant	MODERATE	EEF2	ENSG00000167658	Transcript	ENST00000309311.6	protein_coding	11/15	-	1719	1630	544	Y/H	Tat/Cat	-	A	A/G	-1	-	-
19:4033464-4033464	C	missense_variant	MODERATE	PIAS4	ENSG00000105229	Transcript	ENST00000262971.2	protein_coding	9/11	-	1143	1028	343	V/A	gTc/gCc	-	T	T/C	1	-	-
19:4180839-4180839	T	missense_variant	MODERATE	SIRT6	ENSG00000077463	Transcript	ENST00000305232.6	protein_coding	2/7	-	145	134	45	C/Y	tGc/tAc	-	C	C/T	-1	deleterious(0.01)	possibly_damaging(0.856)
19:4180839-4180839	T	missense_variant	MODERATE	SIRT6	ENSG00000077463	Transcript	ENST00000337491.2	protein_coding	2/8	-	199	134	45	C/Y	tGc/tAc	-	C	C/T	-1	deleterious(0.01)	possibly_damaging(0.633)
19:4180839-4180839	T	missense_variant	MODERATE	SIRT6	ENSG00000077463	Transcript	ENST00000597896.1	protein_coding	2/7	-	95	95	32	C/Y	tGc/tAc	-	C	C/T	-1	tolerated(0.07)	benign(0.196)
19:4180839-4180839	T	missense_variant	MODERATE	SIRT6	ENSG00000077463	Transcript	ENST00000601488.1	protein_coding	2/7	-	142	134	45	C/Y	tGc/tAc	-	C	C/T	-1	tolerated(0.08)	possibly_damaging(0.452)
19:4180839-4180839	T	missense_variant	MODERATE	SIRT6	ENSG00000077463	Transcript	ENST00000601571.1	protein_coding	2/6	-	128	128	43	C/Y	tGc/tAc	-	C	C/T	-1	tolerated(0.25)	benign(0.188)
19:4217210-4217210	G	missense_variant	MODERATE	ANKRD24	ENSG00000089847	Transcript	ENST00000262970.5	protein_coding	16/20	-	2323	2323	775	S/A	Tca/Gca	-	T	T/G	1	deleterious_low_confidence(0.03)	benign(0.036)
19:4217210-4217210	G	missense_variant	MODERATE	ANKRD24	ENSG00000089847	Transcript	ENST00000318934.4	protein_coding	17/21	-	2209	2053	685	S/A	Tca/Gca	-	T	T/G	1	tolerated_low_confidence(0.1)	benign(0.015)
19:4217210-4217210	G	missense_variant	MODERATE	ANKRD24	ENSG00000089847	Transcript	ENST00000597689.1	protein_coding	16/16	-	1971	1966	656	S/A	Tca/Gca	-	T	T/G	1	deleterious_low_confidence(0.03)	benign(0.343)
19:4217210-4217210	G	missense_variant	MODERATE	ANKRD24	ENSG00000089847	Transcript	ENST00000600132.1	protein_coding	18/22	-	2329	2053	685	S/A	Tca/Gca	-	T	T/G	1	tolerated_low_confidence(0.1)	benign(0.015)
19:4511441-4511441	A	missense_variant	MODERATE	PLIN4	ENSG00000167676	Transcript	ENST00000301286.3	protein_coding	3/6	-	2489	2489	830	T/M	aCg/aTg	-	G	G/A	-1	deleterious(0)	probably_damaging(0.999)
19:4513547-4513547	G	missense_variant	MODERATE	PLIN4	ENSG00000167676	Transcript	ENST00000301286.3	protein_coding	3/6	-	383	383	128	V/A	gTg/gCg	COSV105010845	A	A/G	-1	deleterious(0)	probably_damaging(1)
19:4852094-4852094	G	missense_variant	MODERATE	PLIN3	ENSG00000105355	Transcript	ENST00000221957.4	protein_coding	5/8	-	745	568	190	Y/H	Tac/Cac	-	A	A/G	-1	deleterious(0)	possibly_damaging(0.897)
19:4852094-4852094	G	missense_variant	MODERATE	PLIN3	ENSG00000105355	Transcript	ENST00000585479.1	protein_coding	5/8	-	671	568	190	Y/H	Tac/Cac	-	A	A/G	-1	deleterious(0)	possibly_damaging(0.835)
19:4852094-4852094	G	missense_variant	MODERATE	PLIN3	ENSG00000105355	Transcript	ENST00000589034.1	protein_coding	4/4	-	531	475	159	Y/H	Tac/Cac	-	A	A/G	-1	deleterious(0)	possibly_damaging(0.897)
19:4852094-4852094	G	missense_variant	MODERATE	PLIN3	ENSG00000105355	Transcript	ENST00000589163.1	protein_coding	2/5	-	267	268	90	Y/H	Tac/Cac	-	A	A/G	-1	deleterious(0)	probably_damaging(0.983)
19:4852094-4852094	G	missense_variant	MODERATE	PLIN3	ENSG00000105355	Transcript	ENST00000592528.1	protein_coding	5/8	-	594	532	178	Y/H	Tac/Cac	-	A	A/G	-1	deleterious(0)	probably_damaging(0.99)
19:6415432-6415432	C	missense_variant	MODERATE	KHSRP	ENSG00000088247	Transcript	ENST00000398148.3	protein_coding	18/20	-	2018	1925	642	Q/R	cAg/cGg	rs746838403	T	T/C	-1	tolerated(0.24)	benign(0.098)
19:6415432-6415432	C	missense_variant	MODERATE	KHSRP	ENSG00000088247	Transcript	ENST00000594496.1	protein_coding	2/3	-	113	113	38	Q/R	cAg/cGg	rs746838403	T	T/C	-1	tolerated_low_confidence(0.18)	benign(0.199)
19:6415432-6415432	C	missense_variant	MODERATE	KHSRP	ENSG00000088247	Transcript	ENST00000594745.1	protein_coding	2/3	-	199	200	67	Q/R	cAg/cGg	rs746838403	T	T/C	-1	tolerated_low_confidence(0.07)	benign(0.199)
19:6415432-6415432	C	missense_variant	MODERATE	KHSRP	ENSG00000088247	Transcript	ENST00000595223.1	protein_coding	6/8	-	598	599	200	Q/R	cAg/cGg	rs746838403	T	T/C	-1	tolerated(0.12)	benign(0.199)
19:6415432-6415432	C	missense_variant	MODERATE	KHSRP	ENSG00000088247	Transcript	ENST00000597656.1	protein_coding	1/3	-	28	29	10	Q/R	cAg/cGg	rs746838403	T	T/C	-1	tolerated_low_confidence(0.35)	benign(0.199)
19:6415432-6415432	C	missense_variant	MODERATE	KHSRP	ENSG00000088247	Transcript	ENST00000600480.1	protein_coding	2/3	-	211	212	71	Q/R	cAg/cGg	rs746838403	T	T/C	-1	tolerated_low_confidence(0.13)	probably_damaging(0.921)
19:6697395-6697395	G	missense_variant	MODERATE	C3	ENSG00000125730	Transcript	ENST00000245907.6	protein_coding	21/41	-	2849	2756	919	L/P	cTt/cCt	-	A	A/G	-1	tolerated(0.24)	benign(0.001)
19:6702146-6702146	G	missense_variant	MODERATE	C3	ENSG00000125730	Transcript	ENST00000245907.6	protein_coding	19/41	-	2525	2432	811	G/A	gGc/gCc	-	C	C/G	-1	tolerated(0.26)	benign(0.153)
19:6702587-6702587	A	missense_variant	MODERATE	C3	ENSG00000125730	Transcript	ENST00000245907.6	protein_coding	18/41	-	2342	2249	750	T/I	aCc/aTc	-	G	G/A	-1	deleterious(0.05)	benign(0.162)
19:6737470-6737470	C	missense_variant,splice_region_variant	MODERATE	GPR108	ENSG00000125734	Transcript	ENST00000264080.7	protein_coding	1/18	-	145	118	40	T/A	Acg/Gcg	-	T	T/C	-1	deleterious(0.04)	benign(0.101)
19:6737470-6737470	C	missense_variant,splice_region_variant,NMD_transcript_variant	MODERATE	GPR108	ENSG00000125734	Transcript	ENST00000595908.1	nonsense_mediated_decay	1/17	-	51	52	18	T/A	Acg/Gcg	-	T	T/C	-1	deleterious(0.03)	possibly_damaging(0.561)
19:6737470-6737470	C	missense_variant,splice_region_variant,NMD_transcript_variant	MODERATE	GPR108	ENSG00000125734	Transcript	ENST00000597706.1	nonsense_mediated_decay	1/18	-	102	103	35	T/A	Acg/Gcg	-	T	T/C	-1	tolerated(0.05)	possibly_damaging(0.452)
19:6737470-6737470	C	missense_variant,splice_region_variant,NMD_transcript_variant	MODERATE	GPR108	ENSG00000125734	Transcript	ENST00000598052.1	nonsense_mediated_decay	1/8	-	81	82	28	T/A	Acg/Gcg	-	T	T/C	-1	deleterious(0.04)	probably_damaging(0.986)
19:6737470-6737470	C	missense_variant,splice_region_variant	MODERATE	GPR108	ENSG00000125734	Transcript	ENST00000601716.1	protein_coding	1/7	-	116	118	40	T/A	Acg/Gcg	-	T	T/C	-1	deleterious(0.03)	possibly_damaging(0.611)
19:7293887-7293887	C	missense_variant	MODERATE	INSR	ENSG00000171105	Transcript	ENST00000302850.5	protein_coding	1/22	-	159	16	6	R/G	Cgg/Ggg	-	G	G/C	-1	tolerated_low_confidence(0.26)	benign(0)
19:7293887-7293887	C	missense_variant	MODERATE	INSR	ENSG00000171105	Transcript	ENST00000341500.5	protein_coding	1/21	-	56	16	6	R/G	Cgg/Ggg	-	G	G/C	-1	tolerated_low_confidence(0.24)	benign(0)
19:10568564-10568564	G	missense_variant	MODERATE	PDE4A	ENSG00000065989	Transcript	ENST00000293683.5	protein_coding	8/15	-	809	809	270	T/S	aCt/aGt	-	C	C/G	1	deleterious(0.02)	benign(0.281)
19:10568564-10568564	G	missense_variant	MODERATE	PDE4A	ENSG00000065989	Transcript	ENST00000344979.3	protein_coding	3/10	-	495	170	57	T/S	aCt/aGt	-	C	C/G	1	deleterious(0.01)	possibly_damaging(0.508)
19:10568564-10568564	G	missense_variant	MODERATE	PDE4A	ENSG00000065989	Transcript	ENST00000352831.6	protein_coding	8/15	-	997	887	296	T/S	aCt/aGt	-	C	C/G	1	deleterious(0.02)	benign(0.071)
19:10568564-10568564	G	missense_variant	MODERATE	PDE4A	ENSG00000065989	Transcript	ENST00000380702.2	protein_coding	9/16	-	821	821	274	T/S	aCt/aGt	-	C	C/G	1	deleterious(0.01)	benign(0.281)
19:10568564-10568564	G	missense_variant	MODERATE	PDE4A	ENSG00000065989	Transcript	ENST00000440014.2	protein_coding	8/15	-	704	704	235	T/S	aCt/aGt	-	C	C/G	1	deleterious(0.02)	benign(0.287)
19:10568564-10568564	G	missense_variant	MODERATE	PDE4A	ENSG00000065989	Transcript	ENST00000591971.1	protein_coding	3/7	-	215	215	72	T/S	aCt/aGt	-	C	C/G	1	tolerated(0.08)	benign(0.204)
19:10568564-10568564	G	missense_variant	MODERATE	PDE4A	ENSG00000065989	Transcript	ENST00000592685.1	protein_coding	10/17	-	905	821	274	T/S	aCt/aGt	-	C	C/G	1	deleterious(0.01)	benign(0.281)
19:11215953-11215953	A	missense_variant	MODERATE	LDLR	ENSG00000130164	Transcript	ENST00000252444.5	protein_coding	4/18	-	625	626	209	P/Q	cCg/cAg	-	C	C/A	1	tolerated(0.65)	benign(0.001)
19:11215953-11215953	A	missense_variant	MODERATE	LDLR	ENSG00000130164	Transcript	ENST00000535915.1	protein_coding	3/17	-	334	248	83	P/Q	cCg/cAg	-	C	C/A	1	tolerated(0.6)	benign(0.007)
19:11215953-11215953	A	missense_variant	MODERATE	LDLR	ENSG00000130164	Transcript	ENST00000557933.1	protein_coding	4/18	-	458	371	124	P/Q	cCg/cAg	-	C	C/A	1	tolerated(0.6)	benign(0.003)
19:11215953-11215953	A	missense_variant	MODERATE	LDLR	ENSG00000130164	Transcript	ENST00000558013.1	protein_coding	4/18	-	442	371	124	P/Q	cCg/cAg	-	C	C/A	1	tolerated(0.65)	benign(0.001)
19:11215953-11215953	A	missense_variant	MODERATE	LDLR	ENSG00000130164	Transcript	ENST00000558518.1	protein_coding	4/18	-	558	371	124	P/Q	cCg/cAg	-	C	C/A	1	tolerated(0.64)	benign(0.001)
19:15540742-15540742	G	missense_variant	MODERATE	WIZ	ENSG00000011451	Transcript	ENST00000389282.4	protein_coding	5/10	-	2969	2755	919	G/R	Ggt/Cgt	-	C	C/G	-1	deleterious(0.01)	possibly_damaging(0.493)
19:15540742-15540742	G	missense_variant	MODERATE	WIZ	ENSG00000011451	Transcript	ENST00000545156.1	protein_coding	2/8	-	331	298	100	G/R	Ggt/Cgt	-	C	C/G	-1	deleterious(0.01)	benign(0.092)
19:15540742-15540742	G	missense_variant	MODERATE	WIZ	ENSG00000011451	Transcript	ENST00000599686.3	protein_coding	3/8	-	454	307	103	G/R	Ggt/Cgt	-	C	C/G	-1	deleterious(0.04)	benign(0.357)
19:15540742-15540742	G	missense_variant	MODERATE	WIZ	ENSG00000011451	Transcript	ENST00000599910.2	protein_coding	3/9	-	456	307	103	G/R	Ggt/Cgt	-	C	C/G	-1	deleterious(0.01)	probably_damaging(1)
19:15540745-15540745	AGC	inframe_insertion	MODERATE	WIZ	ENSG00000011451	Transcript	ENST00000389282.4	protein_coding	5/10	-	2965-2966	2751-2752	917-918	-/A	-/GCT	-	-	-/AGC	-1	-	-
19:15540745-15540745	AGC	inframe_insertion	MODERATE	WIZ	ENSG00000011451	Transcript	ENST00000545156.1	protein_coding	2/8	-	327-328	294-295	98-99	-/A	-/GCT	-	-	-/AGC	-1	-	-
19:15540745-15540745	AGC	inframe_insertion	MODERATE	WIZ	ENSG00000011451	Transcript	ENST00000599686.3	protein_coding	3/8	-	450-451	303-304	101-102	-/A	-/GCT	-	-	-/AGC	-1	-	-
19:15540745-15540745	AGC	inframe_insertion	MODERATE	WIZ	ENSG00000011451	Transcript	ENST00000599910.2	protein_coding	3/9	-	452-453	303-304	101-102	-/A	-/GCT	-	-	-/AGC	-1	-	-
19:15540749-15540749	G	missense_variant	MODERATE	WIZ	ENSG00000011451	Transcript	ENST00000389282.4	protein_coding	5/10	-	2962	2748	916	K/N	aaG/aaC	-	C	C/G	-1	deleterious(0.02)	possibly_damaging(0.71)
19:15540749-15540749	G	missense_variant	MODERATE	WIZ	ENSG00000011451	Transcript	ENST00000545156.1	protein_coding	2/8	-	324	291	97	K/N	aaG/aaC	-	C	C/G	-1	deleterious(0.01)	possibly_damaging(0.831)
19:15540749-15540749	G	missense_variant	MODERATE	WIZ	ENSG00000011451	Transcript	ENST00000599686.3	protein_coding	3/8	-	447	300	100	K/N	aaG/aaC	-	C	C/G	-1	deleterious(0.05)	benign(0.084)
19:15540749-15540749	G	missense_variant	MODERATE	WIZ	ENSG00000011451	Transcript	ENST00000599910.2	protein_coding	3/9	-	449	300	100	K/N	aaG/aaC	-	C	C/G	-1	deleterious(0.01)	probably_damaging(0.996)
19:15540753-15540753	T	missense_variant	MODERATE	WIZ	ENSG00000011451	Transcript	ENST00000389282.4	protein_coding	5/10	-	2958	2744	915	V/E	gTg/gAg	-	A	A/T	-1	deleterious(0)	benign(0.374)
19:15540753-15540753	T	missense_variant	MODERATE	WIZ	ENSG00000011451	Transcript	ENST00000545156.1	protein_coding	2/8	-	320	287	96	V/E	gTg/gAg	-	A	A/T	-1	tolerated(0.28)	benign(0.188)
19:15540753-15540753	T	missense_variant	MODERATE	WIZ	ENSG00000011451	Transcript	ENST00000599686.3	protein_coding	3/8	-	443	296	99	V/E	gTg/gAg	-	A	A/T	-1	deleterious(0.01)	benign(0.255)
19:15540753-15540753	T	missense_variant	MODERATE	WIZ	ENSG00000011451	Transcript	ENST00000599910.2	protein_coding	3/9	-	445	296	99	V/E	gTg/gAg	-	A	A/T	-1	tolerated(0.28)	probably_damaging(0.997)
19:15540757-15540757	A	missense_variant	MODERATE	WIZ	ENSG00000011451	Transcript	ENST00000389282.4	protein_coding	5/10	-	2954	2740	914	V/F	Gtt/Ttt	-	C	C/A	-1	tolerated(0.07)	possibly_damaging(0.731)
19:15540757-15540757	A	missense_variant	MODERATE	WIZ	ENSG00000011451	Transcript	ENST00000545156.1	protein_coding	2/8	-	316	283	95	V/F	Gtt/Ttt	-	C	C/A	-1	tolerated(0.09)	possibly_damaging(0.832)
19:15540757-15540757	A	missense_variant	MODERATE	WIZ	ENSG00000011451	Transcript	ENST00000599686.3	protein_coding	3/8	-	439	292	98	V/F	Gtt/Ttt	-	C	C/A	-1	tolerated(0.09)	probably_damaging(0.997)
19:15540757-15540757	A	missense_variant	MODERATE	WIZ	ENSG00000011451	Transcript	ENST00000599910.2	protein_coding	3/9	-	441	292	98	V/F	Gtt/Ttt	-	C	C/A	-1	tolerated(0.08)	probably_damaging(0.998)
19:17666622-17666622	G	missense_variant	MODERATE	COLGALT1	ENSG00000130309	Transcript	ENST00000252599.4	protein_coding	1/12	-	220	100	34	T/A	Acc/Gcc	-	A	A/G	1	-	-
19:17666699-17666699	G	missense_variant	MODERATE	COLGALT1	ENSG00000130309	Transcript	ENST00000252599.4	protein_coding	1/12	-	297	177	59	F/L	ttC/ttG	-	C	C/G	1	-	-
19:39877859-39877859	C	missense_variant,NMD_transcript_variant	MODERATE	PAF1	ENSG00000006712	Transcript	ENST00000416728.3	nonsense_mediated_decay	11/13	-	1126	836	279	F/C	tTc/tGc	-	A	A/C	-1	deleterious(0)	benign(0.054)
19:54631705-54631705	T	missense_variant	MODERATE	PRPF31	ENSG00000105618	Transcript	ENST00000321030.4	protein_coding	11/14	-	1448	1099	367	R/W	Cgg/Tgg	-	C	C/T	1	deleterious(0)	probably_damaging(0.998)
19:54631705-54631705	T	missense_variant	MODERATE	PRPF31	ENSG00000105618	Transcript	ENST00000391755.1	protein_coding	10/13	-	1089	1081	361	R/W	Cgg/Tgg	-	C	C/T	1	deleterious(0)	probably_damaging(0.997)
19:54631705-54631705	T	missense_variant	MODERATE	PRPF31	ENSG00000105618	Transcript	ENST00000419967.1	protein_coding	11/15	-	1134	1099	367	R/W	Cgg/Tgg	-	C	C/T	1	deleterious(0)	probably_damaging(0.999)
19:54631706-54631706	G	missense_variant	MODERATE	PRPF31	ENSG00000105618	Transcript	ENST00000321030.4	protein_coding	11/14	-	1449	1100	367	E/G	gAg/gGg	-	A	A/G	1	-	-
19:54631706-54631706	G	missense_variant	MODERATE	PRPF31	ENSG00000105618	Transcript	ENST00000391755.1	protein_coding	10/13	-	1090	1082	361	E/G	gAg/gGg	-	A	A/G	1	-	-
19:54631706-54631706	G	missense_variant	MODERATE	PRPF31	ENSG00000105618	Transcript	ENST00000419967.1	protein_coding	11/15	-	1135	1100	367	E/G	gAg/gGg	-	A	A/G	1	-	-
19:54631718-54631718	T	missense_variant	MODERATE	PRPF31	ENSG00000105618	Transcript	ENST00000321030.4	protein_coding	11/14	-	1461	1112	371	T/I	aCc/aTc	-	C	C/T	1	-	-
19:54631718-54631718	T	missense_variant	MODERATE	PRPF31	ENSG00000105618	Transcript	ENST00000391755.1	protein_coding	10/13	-	1102	1094	365	T/I	aCc/aTc	-	C	C/T	1	-	-
19:54631718-54631718	T	missense_variant	MODERATE	PRPF31	ENSG00000105618	Transcript	ENST00000419967.1	protein_coding	11/15	-	1147	1112	371	T/I	aCc/aTc	-	C	C/T	1	-	-
19:54631724-54631724	A	missense_variant	MODERATE	PRPF31	ENSG00000105618	Transcript	ENST00000321030.4	protein_coding	11/14	-	1467	1118	373	M/K	aTg/aAg	-	T	T/A	1	-	-
19:54631724-54631724	A	missense_variant	MODERATE	PRPF31	ENSG00000105618	Transcript	ENST00000391755.1	protein_coding	10/13	-	1108	1100	367	M/K	aTg/aAg	-	T	T/A	1	-	-
19:54631724-54631724	A	missense_variant	MODERATE	PRPF31	ENSG00000105618	Transcript	ENST00000419967.1	protein_coding	11/15	-	1153	1118	373	M/K	aTg/aAg	-	T	T/A	1	-	-
19:54631725-54631725	T	missense_variant	MODERATE	PRPF31	ENSG00000105618	Transcript	ENST00000321030.4	protein_coding	11/14	-	1468	1119	373	K/N	aaA/aaT	-	A	A/T	1	deleterious(0)	probably_damaging(0.988)
19:54631725-54631725	T	missense_variant	MODERATE	PRPF31	ENSG00000105618	Transcript	ENST00000391755.1	protein_coding	10/13	-	1109	1101	367	K/N	aaA/aaT	-	A	A/T	1	deleterious(0)	probably_damaging(0.973)
19:54631725-54631725	T	missense_variant	MODERATE	PRPF31	ENSG00000105618	Transcript	ENST00000419967.1	protein_coding	11/15	-	1154	1119	373	K/N	aaA/aaT	-	A	A/T	1	deleterious(0)	probably_damaging(0.995)
19:54631732-54631732	C	missense_variant	MODERATE	PRPF31	ENSG00000105618	Transcript	ENST00000321030.4	protein_coding	11/14	-	1475	1126	376	Y/H	Tac/Cac	-	T	T/C	1	deleterious(0)	probably_damaging(0.995)
19:54631732-54631732	C	missense_variant	MODERATE	PRPF31	ENSG00000105618	Transcript	ENST00000391755.1	protein_coding	10/13	-	1116	1108	370	Y/H	Tac/Cac	-	T	T/C	1	deleterious(0)	probably_damaging(0.997)
19:54631732-54631732	C	missense_variant	MODERATE	PRPF31	ENSG00000105618	Transcript	ENST00000419967.1	protein_coding	11/15	-	1161	1126	376	Y/H	Tac/Cac	-	T	T/C	1	deleterious(0)	probably_damaging(0.999)
19:54631736-54631736	C	missense_variant	MODERATE	PRPF31	ENSG00000105618	Transcript	ENST00000321030.4	protein_coding	11/14	-	1479	1130	377	R/P	cGt/cCt	COSV58087507	G	G/C	1	deleterious(0)	possibly_damaging(0.729)
19:54631736-54631736	C	missense_variant	MODERATE	PRPF31	ENSG00000105618	Transcript	ENST00000391755.1	protein_coding	10/13	-	1120	1112	371	R/P	cGt/cCt	COSV58087507	G	G/C	1	deleterious(0)	possibly_damaging(0.729)
19:54631736-54631736	C	missense_variant	MODERATE	PRPF31	ENSG00000105618	Transcript	ENST00000419967.1	protein_coding	11/15	-	1165	1130	377	R/P	cGt/cCt	COSV58087507	G	G/C	1	deleterious(0)	probably_damaging(0.999)
19:58514318-58514318	C	missense_variant,NMD_transcript_variant	MODERATE	CTD-2368P22.1	ENSG00000176593	Transcript	ENST00000313957.3	nonsense_mediated_decay	1/4	-	57	57	19	L/F	ttA/ttC	-	A	A/C	1	-	-
19:58514318-58514318	C	missense_variant	MODERATE	CTD-2368P22.1	ENSG00000176593	Transcript	ENST00000546949.1	protein_coding	1/3	-	61	63	21	L/F	ttA/ttC	-	A	A/C	1	-	-
19:58514318-58514318	C	missense_variant	MODERATE	CTD-2368P22.1	ENSG00000176593	Transcript	ENST00000547364.1	protein_coding	1/3	-	30	30	10	L/F	ttA/ttC	-	A	A/C	1	-	-
19:58514318-58514318	C	missense_variant	MODERATE	CTD-2368P22.1	ENSG00000176593	Transcript	ENST00000550135.1	protein_coding	1/3	-	890	840	280	L/F	ttA/ttC	-	A	A/C	1	-	-
19:58514318-58514318	C	missense_variant	MODERATE	CTD-2368P22.1	ENSG00000176593	Transcript	ENST00000553254.1	protein_coding	1/4	-	43	45	15	L/F	ttA/ttC	-	A	A/C	1	-	-
2:45895-45895	G	missense_variant	MODERATE	FAM110C	ENSG00000184731	Transcript	ENST00000327669.4	protein_coding	1/2	-	491	491	164	I/T	aTc/aCc	rs4241318,COSV59655918	A	A/G	-1	tolerated(0.62)	benign(0)
2:24261281-24261281	C	missense_variant	MODERATE	C2orf44	ENSG00000163026	Transcript	ENST00000295148.4	protein_coding	2/4	-	1142	1084	362	N/D	Aat/Gat	rs1359183578	T	T/C	-1	deleterious(0.04)	possibly_damaging(0.813)
2:24261281-24261281	C	missense_variant	MODERATE	C2orf44	ENSG00000163026	Transcript	ENST00000406895.3	protein_coding	2/3	-	1150	1084	362	N/D	Aat/Gat	rs1359183578	T	T/C	-1	deleterious(0.04)	possibly_damaging(0.813)
2:71189935-71189935	T	missense_variant	MODERATE	ATP6V1B1	ENSG00000116039	Transcript	ENST00000234396.4	protein_coding	9/14	-	887	814	272	A/S	Gcg/Tcg	CM174408	G	G/T	1	deleterious(0.01)	possibly_damaging(0.51)
2:71189935-71189935	T	missense_variant	MODERATE	ATP6V1B1	ENSG00000116039	Transcript	ENST00000412314.1	protein_coding	9/14	-	848	814	272	A/S	Gcg/Tcg	CM174408	G	G/T	1	deleterious(0.01)	possibly_damaging(0.584)
2:95950737-95950737	G	missense_variant	MODERATE	PROM2	ENSG00000155066	Transcript	ENST00000317620.9	protein_coding	15/24	-	1882	1749	583	H/Q	caC/caG	-	C	C/G	1	-	-
2:95950737-95950737	G	missense_variant	MODERATE	PROM2	ENSG00000155066	Transcript	ENST00000317668.4	protein_coding	15/24	-	1882	1749	583	H/Q	caC/caG	-	C	C/G	1	-	-
2:95950737-95950737	G	missense_variant	MODERATE	PROM2	ENSG00000155066	Transcript	ENST00000403131.2	protein_coding	15/24	-	1882	1749	583	H/Q	caC/caG	-	C	C/G	1	-	-
2:95950784-95950784	G	missense_variant	MODERATE	PROM2	ENSG00000155066	Transcript	ENST00000317620.9	protein_coding	15/24	-	1929	1796	599	I/S	aTc/aGc	-	T	T/G	1	-	-
2:95950784-95950784	G	missense_variant	MODERATE	PROM2	ENSG00000155066	Transcript	ENST00000317668.4	protein_coding	15/24	-	1929	1796	599	I/S	aTc/aGc	-	T	T/G	1	-	-
2:95950784-95950784	G	missense_variant	MODERATE	PROM2	ENSG00000155066	Transcript	ENST00000403131.2	protein_coding	15/24	-	1929	1796	599	I/S	aTc/aGc	-	T	T/G	1	-	-
2:95953986-95953986	T	missense_variant	MODERATE	PROM2	ENSG00000155066	Transcript	ENST00000317620.9	protein_coding	21/24	-	2405	2272	758	P/S	Ccc/Tcc	rs115224562	C	C/T	1	tolerated(0.1)	possibly_damaging(0.904)
2:95953986-95953986	T	missense_variant	MODERATE	PROM2	ENSG00000155066	Transcript	ENST00000317668.4	protein_coding	21/24	-	2405	2272	758	P/S	Ccc/Tcc	rs115224562	C	C/T	1	tolerated(0.1)	possibly_damaging(0.904)
2:95953986-95953986	T	missense_variant	MODERATE	PROM2	ENSG00000155066	Transcript	ENST00000403131.2	protein_coding	21/24	-	2405	2272	758	P/S	Ccc/Tcc	rs115224562	C	C/T	1	tolerated(0.1)	possibly_damaging(0.904)
2:95953986-95953986	T	missense_variant	MODERATE	PROM2	ENSG00000155066	Transcript	ENST00000542147.1	protein_coding	20/23	-	2214	2125	709	P/S	Ccc/Tcc	rs115224562	C	C/T	1	tolerated(0.1)	possibly_damaging(0.797)
2:95954026-95954026	A	missense_variant	MODERATE	PROM2	ENSG00000155066	Transcript	ENST00000317620.9	protein_coding	21/24	-	2445	2312	771	C/Y	tGt/tAt	-	G	G/A	1	deleterious(0)	probably_damaging(1)
2:95954026-95954026	A	missense_variant	MODERATE	PROM2	ENSG00000155066	Transcript	ENST00000317668.4	protein_coding	21/24	-	2445	2312	771	C/Y	tGt/tAt	-	G	G/A	1	deleterious(0)	probably_damaging(1)
2:95954026-95954026	A	missense_variant	MODERATE	PROM2	ENSG00000155066	Transcript	ENST00000403131.2	protein_coding	21/24	-	2445	2312	771	C/Y	tGt/tAt	-	G	G/A	1	deleterious(0)	probably_damaging(1)
2:95954026-95954026	A	missense_variant	MODERATE	PROM2	ENSG00000155066	Transcript	ENST00000542147.1	protein_coding	20/23	-	2254	2165	722	C/Y	tGt/tAt	-	G	G/A	1	deleterious(0)	probably_damaging(0.999)
2:186667690-186667690	A	missense_variant	MODERATE	FSIP2	ENSG00000188738	Transcript	ENST00000343098.5	protein_coding	17/23	-	13924	13924	4642	E/K	Gaa/Aaa	-	G	G/A	1	deleterious(0.03)	possibly_damaging(0.567)
2:186667690-186667690	A	missense_variant	MODERATE	FSIP2	ENSG00000188738	Transcript	ENST00000424728.1	protein_coding	17/23	-	13657	13657	4553	E/K	Gaa/Aaa	-	G	G/A	1	deleterious(0.03)	benign(0)
2:219498177-219498177	G	missense_variant	MODERATE	PLCD4	ENSG00000115556	Transcript	ENST00000432688.1	protein_coding	11/17	-	1760	1518	506	N/K	aaC/aaG	-	C	C/G	1	-	-
20:18162473-18162473	G	missense_variant	MODERATE	CSRP2BP	ENSG00000149474	Transcript	ENST00000377681.3	protein_coding	7/10	-	1997	1788	596	I/M	atT/atG	-	T	T/G	1	tolerated(0.11)	benign(0.277)
20:18162473-18162473	G	missense_variant	MODERATE	CSRP2BP	ENSG00000149474	Transcript	ENST00000435364.3	protein_coding	7/10	-	2132	1791	597	I/M	atT/atG	-	T	T/G	1	tolerated(0.1)	benign(0.012)
20:18162473-18162473	G	missense_variant	MODERATE	CSRP2BP	ENSG00000149474	Transcript	ENST00000489634.2	protein_coding	6/9	-	1666	1407	469	I/M	atT/atG	-	T	T/G	1	tolerated(0.13)	benign(0.012)
20:62065249-62065255	-	inframe_deletion,splice_region_variant	MODERATE	KCNQ2	ENSG00000075043	Transcript	ENST00000344425.5	protein_coding	8/8	-	1200-1205	1025-1030	342-344	SWR/W	tCCTGGCgg/tgg	-	GCCAGG	GCCAGG/-	-1	-	-
20:62065249-62065255	-	inframe_deletion,splice_region_variant	MODERATE	KCNQ2	ENSG00000075043	Transcript	ENST00000344462.4	protein_coding	8/16	-	1071-1076	1025-1030	342-344	SWR/W	tCCTGGCgg/tgg	-	GCCAGG	GCCAGG/-	-1	-	-
20:62065249-62065255	-	inframe_deletion,splice_region_variant	MODERATE	KCNQ2	ENSG00000075043	Transcript	ENST00000354587.3	protein_coding	8/17	-	1202-1207	1025-1030	342-344	SWR/W	tCCTGGCgg/tgg	-	GCCAGG	GCCAGG/-	-1	-	-
20:62065249-62065255	-	inframe_deletion,splice_region_variant	MODERATE	KCNQ2	ENSG00000075043	Transcript	ENST00000357249.2	protein_coding	8/16	-	1200-1205	1025-1030	342-344	SWR/W	tCCTGGCgg/tgg	-	GCCAGG	GCCAGG/-	-1	-	-
20:62065249-62065255	-	inframe_deletion,splice_region_variant	MODERATE	KCNQ2	ENSG00000075043	Transcript	ENST00000359125.2	protein_coding	8/17	-	1200-1205	1025-1030	342-344	SWR/W	tCCTGGCgg/tgg	-	GCCAGG	GCCAGG/-	-1	-	-
20:62065249-62065255	-	inframe_deletion,splice_region_variant	MODERATE	KCNQ2	ENSG00000075043	Transcript	ENST00000359689.1	protein_coding	8/18	-	1202-1207	1025-1030	342-344	SWR/W	tCCTGGCgg/tgg	-	GCCAGG	GCCAGG/-	-1	-	-
20:62065249-62065255	-	inframe_deletion,splice_region_variant	MODERATE	KCNQ2	ENSG00000075043	Transcript	ENST00000360480.3	protein_coding	8/15	-	1200-1205	1025-1030	342-344	SWR/W	tCCTGGCgg/tgg	-	GCCAGG	GCCAGG/-	-1	-	-
20:62065249-62065255	-	inframe_deletion,splice_region_variant	MODERATE	KCNQ2	ENSG00000075043	Transcript	ENST00000370224.1	protein_coding	8/16	-	1200-1205	1025-1030	342-344	SWR/W	tCCTGGCgg/tgg	-	GCCAGG	GCCAGG/-	-1	-	-
20:62129061-62129061	G	missense_variant	MODERATE	EEF1A2	ENSG00000101210	Transcript	ENST00000217182.3	protein_coding	2/8	-	222	56	19	V/A	gTa/gCa	-	A	A/G	-1	deleterious_low_confidence(0)	possibly_damaging(0.906)
20:62129061-62129061	G	missense_variant	MODERATE	EEF1A2	ENSG00000101210	Transcript	ENST00000298049.7	protein_coding	1/7	-	127	56	19	V/A	gTa/gCa	-	A	A/G	-1	deleterious_low_confidence(0)	possibly_damaging(0.906)
20:62329797-62329797	C	missense_variant	MODERATE	TNFRSF6B	ENSG00000243509	Transcript	ENST00000369996.1	protein_coding	3/3	-	884	784	262	S/P	Tcg/Ccg	-	T	T/C	1	deleterious(0.04)	benign(0.063)
21:38498386-38498386	A	missense_variant	MODERATE	TTC3	ENSG00000182670	Transcript	ENST00000354749.2	protein_coding	14/45	-	2708	1240	414	D/N	Gat/Aat	-	G	G/A	1	tolerated(0.26)	benign(0.324)
21:38498386-38498386	A	missense_variant	MODERATE	TTC3	ENSG00000182670	Transcript	ENST00000355666.1	protein_coding	15/46	-	1345	1240	414	D/N	Gat/Aat	-	G	G/A	1	tolerated(0.26)	benign(0.324)
21:38498386-38498386	A	missense_variant	MODERATE	TTC3	ENSG00000182670	Transcript	ENST00000399017.2	protein_coding	15/46	-	3987	1240	414	D/N	Gat/Aat	-	G	G/A	1	tolerated(0.26)	benign(0.324)
21:38498386-38498386	A	missense_variant	MODERATE	TTC3	ENSG00000182670	Transcript	ENST00000418766.1	protein_coding	15/33	-	1474	1240	414	D/N	Gat/Aat	-	G	G/A	1	tolerated(0.43)	benign(0.324)
21:38498386-38498386	A	missense_variant	MODERATE	TTC3	ENSG00000182670	Transcript	ENST00000438055.1	protein_coding	14/32	-	1295	1186	396	D/N	Gat/Aat	-	G	G/A	1	tolerated(0.45)	benign(0.038)
21:38498386-38498386	A	missense_variant	MODERATE	TTC3	ENSG00000182670	Transcript	ENST00000450533.1	protein_coding	15/26	-	1349	1240	414	D/N	Gat/Aat	-	G	G/A	1	tolerated(0.51)	benign(0.324)
21:38498386-38498386	A	missense_variant	MODERATE	TTC3	ENSG00000182670	Transcript	ENST00000540756.1	protein_coding	6/18	-	479	310	104	D/N	Gat/Aat	-	G	G/A	1	tolerated(0.51)	benign(0.039)
21:44579776-44579776	C	missense_variant	MODERATE	AP001631.10	ENSG00000228120	Transcript	ENST00000433840.1	protein_coding	3/3	-	452	266	89	S/W	tCg/tGg	-	G	G/C	-1	deleterious_low_confidence(0)	probably_damaging(0.941)
21:44579876-44579876	C	missense_variant,splice_region_variant	MODERATE	AP001631.10	ENSG00000228120	Transcript	ENST00000433840.1	protein_coding	3/3	-	352	166	56	P/A	Ccg/Gcg	-	G	G/C	-1	tolerated_low_confidence(1)	unknown(0)
22:19969500-19969500	T	missense_variant	MODERATE	ARVCF	ENSG00000099889	Transcript	ENST00000263207.3	protein_coding	4/20	-	617	325	109	V/I	Gtt/Att	COSV54270609	C	C/T	-1	-	-
22:19969500-19969500	T	missense_variant	MODERATE	ARVCF	ENSG00000099889	Transcript	ENST00000344269.3	protein_coding	2/18	-	136	136	46	V/I	Gtt/Att	COSV54270609	C	C/T	-1	-	-
22:19969500-19969500	T	missense_variant	MODERATE	ARVCF	ENSG00000099889	Transcript	ENST00000401994.1	protein_coding	2/17	-	136	136	46	V/I	Gtt/Att	COSV54270609	C	C/T	-1	-	-
22:19969500-19969500	T	missense_variant	MODERATE	ARVCF	ENSG00000099889	Transcript	ENST00000406259.1	protein_coding	2/16	-	325	325	109	V/I	Gtt/Att	COSV54270609	C	C/T	-1	-	-
22:19969500-19969500	T	missense_variant	MODERATE	ARVCF	ENSG00000099889	Transcript	ENST00000406522.1	protein_coding	2/16	-	136	136	46	V/I	Gtt/Att	COSV54270609	C	C/T	-1	-	-
22:32112470-32112470	G	missense_variant	MODERATE	PRR14L	ENSG00000183530	Transcript	ENST00000327423.6	protein_coding	4/9	-	1545	1355	452	L/P	cTt/cCt	-	A	A/G	-1	tolerated(0.06)	possibly_damaging(0.858)
22:32112470-32112470	G	missense_variant	MODERATE	PRR14L	ENSG00000183530	Transcript	ENST00000397493.2	protein_coding	4/9	-	1548	1355	452	L/P	cTt/cCt	-	A	A/G	-1	tolerated(0.05)	possibly_damaging(0.858)
22:32112470-32112470	G	missense_variant	MODERATE	PRR14L	ENSG00000183530	Transcript	ENST00000434485.1	protein_coding	4/8	-	1548	1355	452	L/P	cTt/cCt	-	A	A/G	-1	tolerated(0.06)	possibly_damaging(0.858)
3:3139593-3139593	C	missense_variant	MODERATE	IL5RA	ENSG00000091181	Transcript	ENST00000256452.3	protein_coding	8/13	-	920	670	224	I/V	Atc/Gtc	rs757147095	T	T/C	-1	deleterious(0.02)	possibly_damaging(0.742)
3:3139593-3139593	C	missense_variant	MODERATE	IL5RA	ENSG00000091181	Transcript	ENST00000311981.8	protein_coding	8/11	-	920	670	224	I/V	Atc/Gtc	rs757147095	T	T/C	-1	deleterious(0.02)	possibly_damaging(0.741)
3:3139593-3139593	C	missense_variant	MODERATE	IL5RA	ENSG00000091181	Transcript	ENST00000383846.1	protein_coding	7/10	-	1218	670	224	I/V	Atc/Gtc	rs757147095	T	T/C	-1	deleterious(0.02)	possibly_damaging(0.741)
3:3139593-3139593	C	missense_variant	MODERATE	IL5RA	ENSG00000091181	Transcript	ENST00000418488.2	protein_coding	5/8	-	670	670	224	I/V	Atc/Gtc	rs757147095	T	T/C	-1	deleterious(0.02)	possibly_damaging(0.858)
3:3139593-3139593	C	missense_variant	MODERATE	IL5RA	ENSG00000091181	Transcript	ENST00000430514.2	protein_coding	8/10	-	920	670	224	I/V	Atc/Gtc	rs757147095	T	T/C	-1	deleterious(0.02)	possibly_damaging(0.545)
3:3139593-3139593	C	missense_variant	MODERATE	IL5RA	ENSG00000091181	Transcript	ENST00000438560.1	protein_coding	7/11	-	1245	670	224	I/V	Atc/Gtc	rs757147095	T	T/C	-1	deleterious(0.02)	possibly_damaging(0.896)
3:3139593-3139593	C	missense_variant	MODERATE	IL5RA	ENSG00000091181	Transcript	ENST00000446632.2	protein_coding	7/12	-	1245	670	224	I/V	Atc/Gtc	rs757147095	T	T/C	-1	deleterious(0.02)	possibly_damaging(0.742)
3:3139593-3139593	C	missense_variant	MODERATE	IL5RA	ENSG00000091181	Transcript	ENST00000456302.1	protein_coding	7/9	-	854	670	224	I/V	Atc/Gtc	rs757147095	T	T/C	-1	deleterious(0.02)	possibly_damaging(0.545)
3:3139613-3139613	G	missense_variant	MODERATE	IL5RA	ENSG00000091181	Transcript	ENST00000256452.3	protein_coding	8/13	-	900	650	217	V/A	gTc/gCc	-	A	A/G	-1	deleterious(0)	probably_damaging(1)
3:3139613-3139613	G	missense_variant	MODERATE	IL5RA	ENSG00000091181	Transcript	ENST00000311981.8	protein_coding	8/11	-	900	650	217	V/A	gTc/gCc	-	A	A/G	-1	deleterious(0)	probably_damaging(1)
3:3139613-3139613	G	missense_variant	MODERATE	IL5RA	ENSG00000091181	Transcript	ENST00000383846.1	protein_coding	7/10	-	1198	650	217	V/A	gTc/gCc	-	A	A/G	-1	deleterious(0)	probably_damaging(1)
3:3139613-3139613	G	missense_variant	MODERATE	IL5RA	ENSG00000091181	Transcript	ENST00000418488.2	protein_coding	5/8	-	650	650	217	V/A	gTc/gCc	-	A	A/G	-1	deleterious(0.01)	probably_damaging(1)
3:3139613-3139613	G	missense_variant	MODERATE	IL5RA	ENSG00000091181	Transcript	ENST00000430514.2	protein_coding	8/10	-	900	650	217	V/A	gTc/gCc	-	A	A/G	-1	deleterious(0)	probably_damaging(0.999)
3:3139613-3139613	G	missense_variant	MODERATE	IL5RA	ENSG00000091181	Transcript	ENST00000438560.1	protein_coding	7/11	-	1225	650	217	V/A	gTc/gCc	-	A	A/G	-1	deleterious(0)	probably_damaging(1)
3:3139613-3139613	G	missense_variant	MODERATE	IL5RA	ENSG00000091181	Transcript	ENST00000446632.2	protein_coding	7/12	-	1225	650	217	V/A	gTc/gCc	-	A	A/G	-1	deleterious(0)	probably_damaging(1)
3:3139613-3139613	G	missense_variant	MODERATE	IL5RA	ENSG00000091181	Transcript	ENST00000456302.1	protein_coding	7/9	-	834	650	217	V/A	gTc/gCc	-	A	A/G	-1	deleterious(0)	probably_damaging(0.999)
3:3139656-3139656	T	missense_variant	MODERATE	IL5RA	ENSG00000091181	Transcript	ENST00000256452.3	protein_coding	8/13	-	857	607	203	F/I	Ttc/Atc	-	A	A/T	-1	-	-
3:3139656-3139656	T	missense_variant	MODERATE	IL5RA	ENSG00000091181	Transcript	ENST00000311981.8	protein_coding	8/11	-	857	607	203	F/I	Ttc/Atc	-	A	A/T	-1	-	-
3:3139656-3139656	T	missense_variant	MODERATE	IL5RA	ENSG00000091181	Transcript	ENST00000383846.1	protein_coding	7/10	-	1155	607	203	F/I	Ttc/Atc	-	A	A/T	-1	-	-
3:3139656-3139656	T	missense_variant	MODERATE	IL5RA	ENSG00000091181	Transcript	ENST00000418488.2	protein_coding	5/8	-	607	607	203	F/I	Ttc/Atc	-	A	A/T	-1	-	-
3:3139656-3139656	T	missense_variant	MODERATE	IL5RA	ENSG00000091181	Transcript	ENST00000430514.2	protein_coding	8/10	-	857	607	203	F/I	Ttc/Atc	-	A	A/T	-1	-	-
3:3139656-3139656	T	missense_variant	MODERATE	IL5RA	ENSG00000091181	Transcript	ENST00000438560.1	protein_coding	7/11	-	1182	607	203	F/I	Ttc/Atc	-	A	A/T	-1	-	-
3:3139656-3139656	T	missense_variant	MODERATE	IL5RA	ENSG00000091181	Transcript	ENST00000446632.2	protein_coding	7/12	-	1182	607	203	F/I	Ttc/Atc	-	A	A/T	-1	-	-
3:3139656-3139656	T	missense_variant	MODERATE	IL5RA	ENSG00000091181	Transcript	ENST00000456302.1	protein_coding	7/9	-	791	607	203	F/I	Ttc/Atc	-	A	A/T	-1	-	-
3:9854667-9854667	G	missense_variant	MODERATE	TTLL3	ENSG00000214021	Transcript	ENST00000414814.1	protein_coding	4/6	-	302	89	30	N/S	aAc/aGc	-	A	A/G	1	deleterious(0)	probably_damaging(0.992)
3:9854667-9854667	G	missense_variant	MODERATE	TTLL3	ENSG00000214021	Transcript	ENST00000417065.1	protein_coding	3/6	-	174	89	30	N/S	aAc/aGc	-	A	A/G	1	deleterious(0)	probably_damaging(0.965)
3:9854667-9854667	G	missense_variant	MODERATE	TTLL3	ENSG00000214021	Transcript	ENST00000418745.1	protein_coding	3/5	-	262	89	30	N/S	aAc/aGc	-	A	A/G	1	deleterious(0)	probably_damaging(0.992)
3:9854667-9854667	G	missense_variant	MODERATE	TTLL3	ENSG00000214021	Transcript	ENST00000419081.1	protein_coding	3/5	-	353	89	30	N/S	aAc/aGc	-	A	A/G	1	deleterious(0)	probably_damaging(0.965)
3:9854667-9854667	G	missense_variant	MODERATE	TTLL3	ENSG00000214021	Transcript	ENST00000422738.1	protein_coding	2/5	-	149	89	30	N/S	aAc/aGc	-	A	A/G	1	deleterious(0)	probably_damaging(0.999)
3:9854667-9854667	G	missense_variant	MODERATE	TTLL3	ENSG00000214021	Transcript	ENST00000426827.1	protein_coding	3/6	-	278	89	30	N/S	aAc/aGc	-	A	A/G	1	deleterious(0)	probably_damaging(0.994)
3:9854667-9854667	G	missense_variant	MODERATE	TTLL3	ENSG00000214021	Transcript	ENST00000426895.4	protein_coding	3/13	-	537	518	173	N/S	aAc/aGc	-	A	A/G	1	deleterious(0)	probably_damaging(0.996)
3:9854667-9854667	G	missense_variant,NMD_transcript_variant	MODERATE	TTLL3	ENSG00000214021	Transcript	ENST00000427220.1	nonsense_mediated_decay	2/11	-	816	89	30	N/S	aAc/aGc	-	A	A/G	1	deleterious(0)	probably_damaging(0.997)
3:9854667-9854667	G	missense_variant,NMD_transcript_variant	MODERATE	TTLL3	ENSG00000214021	Transcript	ENST00000430390.1	nonsense_mediated_decay	2/8	-	81	83	28	N/S	aAc/aGc	-	A	A/G	1	deleterious(0)	probably_damaging(0.999)
3:9854667-9854667	G	missense_variant	MODERATE	TTLL3	ENSG00000214021	Transcript	ENST00000430718.1	protein_coding	3/5	-	179	89	30	N/S	aAc/aGc	-	A	A/G	1	deleterious(0)	probably_damaging(0.994)
3:9854667-9854667	G	missense_variant,NMD_transcript_variant	MODERATE	TTLL3	ENSG00000214021	Transcript	ENST00000431204.1	nonsense_mediated_decay	3/6	-	278	89	30	N/S	aAc/aGc	-	A	A/G	1	deleterious(0)	probably_damaging(0.999)
3:9854667-9854667	G	missense_variant	MODERATE	TTLL3	ENSG00000214021	Transcript	ENST00000438596.1	protein_coding	3/6	-	171	86	29	N/S	aAc/aGc	-	A	A/G	1	deleterious(0)	probably_damaging(0.998)
3:9854667-9854667	G	missense_variant	MODERATE	TTLL3	ENSG00000214021	Transcript	ENST00000439814.1	protein_coding	3/5	-	239	89	30	N/S	aAc/aGc	-	A	A/G	1	deleterious(0)	probably_damaging(0.992)
3:9854667-9854667	G	missense_variant	MODERATE	TTLL3	ENSG00000214021	Transcript	ENST00000452597.1	protein_coding	3/5	-	271	89	30	N/S	aAc/aGc	-	A	A/G	1	deleterious(0)	probably_damaging(0.994)
3:9854667-9854667	G	missense_variant	MODERATE	TTLL3	ENSG00000214021	Transcript	ENST00000547186.1	protein_coding	3/13	-	305	89	30	N/S	aAc/aGc	-	A	A/G	1	deleterious(0)	probably_damaging(0.965)
3:40457442-40457442	G	missense_variant	MODERATE	ENTPD3	ENSG00000168032	Transcript	ENST00000301825.3	protein_coding	7/11	-	827	709	237	M/V	Atg/Gtg	-	A	A/G	1	tolerated(0.42)	benign(0.183)
3:40457442-40457442	G	missense_variant	MODERATE	ENTPD3	ENSG00000168032	Transcript	ENST00000445129.1	protein_coding	6/10	-	770	709	237	M/V	Atg/Gtg	-	A	A/G	1	tolerated(0.29)	benign(0.149)
3:40457442-40457442	G	missense_variant	MODERATE	ENTPD3	ENSG00000168032	Transcript	ENST00000456402.1	protein_coding	7/11	-	868	709	237	M/V	Atg/Gtg	-	A	A/G	1	tolerated(0.42)	benign(0.183)
3:45518027-45518027	C	missense_variant	MODERATE	LARS2	ENSG00000011376	Transcript	ENST00000265537.3	protein_coding	10/22	-	1188	926	309	I/T	aTc/aCc	-	T	T/C	1	-	-
3:45518027-45518027	C	missense_variant	MODERATE	LARS2	ENSG00000011376	Transcript	ENST00000414984.1	protein_coding	8/20	-	935	797	266	I/T	aTc/aCc	-	T	T/C	1	-	-
3:45518027-45518027	C	missense_variant	MODERATE	LARS2	ENSG00000011376	Transcript	ENST00000415258.1	protein_coding	9/21	-	1067	926	309	I/T	aTc/aCc	-	T	T/C	1	-	-
3:52476576-52476576	A	missense_variant,splice_region_variant	MODERATE	SEMA3G	ENSG00000010319	Transcript	ENST00000231721.2	protein_coding	3/16	-	338	338	113	S/L	tCg/tTg	-	G	G/A	-1	-	-
3:52476576-52476576	A	missense_variant,splice_region_variant	MODERATE	SEMA3G	ENSG00000010319	Transcript	ENST00000475739.1	protein_coding	4/6	-	450	392	131	S/L	tCg/tTg	-	G	G/A	-1	-	-
3:62570947-62570947	G	missense_variant	MODERATE	CADPS	ENSG00000163618	Transcript	ENST00000283269.9	protein_coding	8/28	-	1702	1490	497	M/T	aTg/aCg	COSV99337559	A	A/G	-1	deleterious(0.01)	possibly_damaging(0.838)
3:62570947-62570947	G	missense_variant	MODERATE	CADPS	ENSG00000163618	Transcript	ENST00000357948.3	protein_coding	8/27	-	1799	1490	497	M/T	aTg/aCg	COSV99337559	A	A/G	-1	deleterious(0.01)	probably_damaging(0.996)
3:62570947-62570947	G	missense_variant	MODERATE	CADPS	ENSG00000163618	Transcript	ENST00000383710.4	protein_coding	8/30	-	1840	1490	497	M/T	aTg/aCg	COSV99337559	A	A/G	-1	deleterious(0)	possibly_damaging(0.885)
3:124748222-124748222	G	missense_variant	MODERATE	HEG1	ENSG00000173706	Transcript	ENST00000311127.4	protein_coding	2/17	-	495	427	143	M/L	Atg/Ctg	-	T	T/G	-1	tolerated_low_confidence(0.2)	benign(0)
3:155523951-155523951	G	missense_variant	MODERATE	C3orf33	ENSG00000174928	Transcript	ENST00000340171.2	protein_coding	1/5	-	190	91	31	Y/H	Tac/Cac	-	A	A/G	-1	deleterious(0)	probably_damaging(0.957)
3:155523951-155523951	G	missense_variant,NMD_transcript_variant	MODERATE	C3orf33	ENSG00000174928	Transcript	ENST00000465810.1	nonsense_mediated_decay	1/4	-	98	91	31	Y/H	Tac/Cac	-	A	A/G	-1	deleterious(0)	probably_damaging(0.929)
3:155523951-155523951	G	missense_variant,NMD_transcript_variant	MODERATE	C3orf33	ENSG00000174928	Transcript	ENST00000482061.2	nonsense_mediated_decay	1/6	-	105	91	31	Y/H	Tac/Cac	-	A	A/G	-1	deleterious_low_confidence(0.01)	probably_damaging(0.929)
3:155523951-155523951	G	missense_variant,NMD_transcript_variant	MODERATE	C3orf33	ENSG00000174928	Transcript	ENST00000486435.1	nonsense_mediated_decay	1/7	-	90	91	31	Y/H	Tac/Cac	-	A	A/G	-1	deleterious_low_confidence(0.02)	probably_damaging(0.929)
3:184105788-184105788	C	missense_variant	MODERATE	CHRD	ENSG00000090539	Transcript	ENST00000204604.1	protein_coding	20/23	-	2767	2521	841	F/L	Ttc/Ctc	-	T	T/C	1	tolerated(0.27)	benign(0.174)
3:184105788-184105788	C	missense_variant	MODERATE	CHRD	ENSG00000090539	Transcript	ENST00000348986.3	protein_coding	19/22	-	2401	2401	801	F/L	Ttc/Ctc	-	T	T/C	1	tolerated(0.27)	benign(0.005)
3:184105788-184105788	C	missense_variant	MODERATE	CHRD	ENSG00000090539	Transcript	ENST00000450923.1	protein_coding	20/23	-	2633	2521	841	F/L	Ttc/Ctc	-	T	T/C	1	tolerated(0.27)	benign(0.007)
3:184105788-184105788	C	missense_variant	MODERATE	CHRD	ENSG00000090539	Transcript	ENST00000545352.1	protein_coding	11/14	-	1845	1147	383	F/L	Ttc/Ctc	-	T	T/C	1	tolerated(0.37)	benign(0.019)
3:186272307-186272307	T	missense_variant	MODERATE	TBCCD1	ENSG00000113838	Transcript	ENST00000338733.5	protein_coding	6/8	-	1409	1280	427	G/E	gGg/gAg	-	C	C/T	-1	-	-
3:186272307-186272307	T	missense_variant	MODERATE	TBCCD1	ENSG00000113838	Transcript	ENST00000424280.1	protein_coding	6/8	-	1760	1280	427	G/E	gGg/gAg	-	C	C/T	-1	-	-
3:186272307-186272307	T	missense_variant	MODERATE	TBCCD1	ENSG00000113838	Transcript	ENST00000446782.1	protein_coding	5/7	-	1156	992	331	G/E	gGg/gAg	-	C	C/T	-1	-	-
3:195789759-195789759	T	missense_variant	MODERATE	TFRC	ENSG00000072274	Transcript	ENST00000360110.4	protein_coding	12/19	-	1540	1370	457	A/D	gCc/gAc	-	G	G/T	-1	-	-
3:195789759-195789759	T	missense_variant	MODERATE	TFRC	ENSG00000072274	Transcript	ENST00000392396.3	protein_coding	12/19	-	1653	1370	457	A/D	gCc/gAc	-	G	G/T	-1	-	-
3:195789759-195789759	T	missense_variant	MODERATE	TFRC	ENSG00000072274	Transcript	ENST00000420415.1	protein_coding	11/18	-	1243	1127	376	A/D	gCc/gAc	-	G	G/T	-1	-	-
3:195789759-195789759	T	missense_variant	MODERATE	TFRC	ENSG00000072274	Transcript	ENST00000535031.1	protein_coding	10/17	-	1044	524	175	A/D	gCc/gAc	-	G	G/T	-1	-	-
3:195791241-195791241	GTCTCCTGCGTAACA	inframe_insertion	MODERATE	TFRC	ENSG00000072274	Transcript	ENST00000360110.4	protein_coding	11/19	-	1426-1427	1256-1257	419	S/SVTQET	tcc/tcTGTTACGCAGGAGACc	-	-	-/GTCTCCTGCGTAACA	-1	-	-
3:195791241-195791241	GTCTCCTGCGTAACA	inframe_insertion	MODERATE	TFRC	ENSG00000072274	Transcript	ENST00000392396.3	protein_coding	11/19	-	1539-1540	1256-1257	419	S/SVTQET	tcc/tcTGTTACGCAGGAGACc	-	-	-/GTCTCCTGCGTAACA	-1	-	-
3:195791241-195791241	GTCTCCTGCGTAACA	inframe_insertion	MODERATE	TFRC	ENSG00000072274	Transcript	ENST00000420415.1	protein_coding	10/18	-	1129-1130	1013-1014	338	S/SVTQET	tcc/tcTGTTACGCAGGAGACc	-	-	-/GTCTCCTGCGTAACA	-1	-	-
3:195791241-195791241	GTCTCCTGCGTAACA	inframe_insertion	MODERATE	TFRC	ENSG00000072274	Transcript	ENST00000535031.1	protein_coding	9/17	-	930-931	410-411	137	S/SVTQET	tcc/tcTGTTACGCAGGAGACc	-	-	-/GTCTCCTGCGTAACA	-1	-	-
4:1806167-1806167	A	missense_variant	MODERATE	FGFR3	ENSG00000068078	Transcript	ENST00000260795.2	protein_coding	8/17	-	1288	1186	396	G/S	Ggc/Agc	-	G	G/A	1	tolerated(0.05)	benign(0.104)
4:1806167-1806167	A	missense_variant	MODERATE	FGFR3	ENSG00000068078	Transcript	ENST00000340107.4	protein_coding	9/18	-	1448	1192	398	G/S	Ggc/Agc	-	G	G/A	1	tolerated(0.1)	possibly_damaging(0.791)
4:1806167-1806167	A	missense_variant	MODERATE	FGFR3	ENSG00000068078	Transcript	ENST00000440486.2	protein_coding	9/18	-	1442	1186	396	G/S	Ggc/Agc	-	G	G/A	1	tolerated(0.05)	benign(0.104)
4:1806167-1806167	A	missense_variant	MODERATE	FGFR3	ENSG00000068078	Transcript	ENST00000481110.2	protein_coding	9/17	-	1447	1186	396	G/S	Ggc/Agc	-	G	G/A	1	deleterious(0.05)	possibly_damaging(0.454)
4:2824673-2824673	C	missense_variant	MODERATE	SH3BP2	ENSG00000087266	Transcript	ENST00000356331.5	protein_coding	3/13	-	409	148	50	F/L	Ttt/Ctt	-	T	T/C	1	deleterious(0.01)	benign(0.073)
4:2824673-2824673	C	missense_variant	MODERATE	SH3BP2	ENSG00000087266	Transcript	ENST00000389838.2	protein_coding	3/4	-	268	148	50	F/L	Ttt/Ctt	-	T	T/C	1	deleterious(0.01)	possibly_damaging(0.763)
4:2824673-2824673	C	missense_variant	MODERATE	SH3BP2	ENSG00000087266	Transcript	ENST00000435136.2	protein_coding	3/13	-	326	148	50	F/L	Ttt/Ctt	-	T	T/C	1	deleterious(0.01)	benign(0.073)
4:2824673-2824673	C	missense_variant	MODERATE	SH3BP2	ENSG00000087266	Transcript	ENST00000442312.2	protein_coding	3/13	-	411	232	78	F/L	Ttt/Ctt	-	T	T/C	1	deleterious(0.01)	benign(0.141)
4:2824673-2824673	C	missense_variant	MODERATE	SH3BP2	ENSG00000087266	Transcript	ENST00000452765.2	protein_coding	3/13	-	268	148	50	F/L	Ttt/Ctt	-	T	T/C	1	deleterious(0.01)	benign(0.073)
4:2824673-2824673	C	missense_variant	MODERATE	SH3BP2	ENSG00000087266	Transcript	ENST00000502260.1	protein_coding	4/6	-	447	148	50	F/L	Ttt/Ctt	-	T	T/C	1	tolerated(0.14)	benign(0.073)
4:2824673-2824673	C	missense_variant	MODERATE	SH3BP2	ENSG00000087266	Transcript	ENST00000503219.1	protein_coding	4/6	-	271	148	50	F/L	Ttt/Ctt	-	T	T/C	1	tolerated(0.14)	benign(0.073)
4:2824673-2824673	C	missense_variant	MODERATE	SH3BP2	ENSG00000087266	Transcript	ENST00000503393.2	protein_coding	3/13	-	358	319	107	F/L	Ttt/Ctt	-	T	T/C	1	deleterious(0)	benign(0.176)
4:2824673-2824673	C	missense_variant	MODERATE	SH3BP2	ENSG00000087266	Transcript	ENST00000504294.1	protein_coding	3/6	-	188	148	50	F/L	Ttt/Ctt	-	T	T/C	1	tolerated(0.1)	benign(0.073)
4:2824673-2824673	C	missense_variant	MODERATE	SH3BP2	ENSG00000087266	Transcript	ENST00000508385.1	protein_coding	3/7	-	460	148	50	F/L	Ttt/Ctt	-	T	T/C	1	tolerated(0.09)	benign(0.073)
4:2824673-2824673	C	missense_variant	MODERATE	SH3BP2	ENSG00000087266	Transcript	ENST00000511747.1	protein_coding	3/13	-	358	148	50	F/L	Ttt/Ctt	-	T	T/C	1	deleterious(0.01)	benign(0.073)
4:2824673-2824673	C	missense_variant	MODERATE	SH3BP2	ENSG00000087266	Transcript	ENST00000512014.1	protein_coding	3/7	-	254	148	50	F/L	Ttt/Ctt	-	T	T/C	1	tolerated(0.08)	benign(0.073)
4:2824673-2824673	C	missense_variant,NMD_transcript_variant	MODERATE	SH3BP2	ENSG00000087266	Transcript	ENST00000513020.1	nonsense_mediated_decay	3/6	-	389	148	50	F/L	Ttt/Ctt	-	T	T/C	1	deleterious(0.01)	possibly_damaging(0.763)
4:2824673-2824673	C	missense_variant	MODERATE	SH3BP2	ENSG00000087266	Transcript	ENST00000513095.1	protein_coding	3/5	-	347	148	50	F/L	Ttt/Ctt	-	T	T/C	1	tolerated(0.17)	benign(0.073)
4:2824673-2824673	C	missense_variant,NMD_transcript_variant	MODERATE	SH3BP2	ENSG00000087266	Transcript	ENST00000515737.1	nonsense_mediated_decay	3/14	-	409	148	50	F/L	Ttt/Ctt	-	T	T/C	1	deleterious(0.01)	possibly_damaging(0.763)
4:2932581-2932581	A	missense_variant	MODERATE	MFSD10	ENSG00000109736	Transcript	ENST00000329687.4	protein_coding	12/12	-	1887	1352	451	T/M	aCg/aTg	rs144128901	G	G/A	-1	tolerated_low_confidence(0.17)	benign(0)
4:2932581-2932581	A	missense_variant	MODERATE	MFSD10	ENSG00000109736	Transcript	ENST00000355443.4	protein_coding	13/13	-	1464	1352	451	T/M	aCg/aTg	rs144128901	G	G/A	-1	tolerated_low_confidence(0.17)	benign(0)
4:10445282-10445282	G	missense_variant	MODERATE	ZNF518B	ENSG00000178163	Transcript	ENST00000326756.3	protein_coding	3/3	-	3110	2671	891	S/P	Tcc/Ccc	-	A	A/G	-1	tolerated(0.12)	benign(0.005)
4:15480853-15480853	G	missense_variant	MODERATE	CC2D2A	ENSG00000048342	Transcript	ENST00000438599.2	protein_coding	4/6	-	384	130	44	T/A	Act/Gct	rs749544343	A	A/G	1	tolerated_low_confidence(0.22)	benign(0.018)
4:15480853-15480853	G	missense_variant	MODERATE	CC2D2A	ENSG00000048342	Transcript	ENST00000503658.1	protein_coding	5/7	-	227	130	44	T/A	Act/Gct	rs749544343	A	A/G	1	tolerated_low_confidence(0.22)	benign(0.018)
4:15480853-15480853	G	missense_variant	MODERATE	CC2D2A	ENSG00000048342	Transcript	ENST00000511544.1	protein_coding	4/6	-	315	130	44	T/A	Act/Gct	rs749544343	A	A/G	1	tolerated_low_confidence(0.22)	benign(0.018)
4:15688610-15688610	A	missense_variant	MODERATE	FAM200B	ENSG00000237765	Transcript	ENST00000422728.2	protein_coding	2/2	-	848	10	4	L/I	Ctc/Atc	-	C	C/A	1	deleterious_low_confidence(0.01)	benign(0.001)
4:15688610-15688610	A	missense_variant	MODERATE	FAM200B	ENSG00000237765	Transcript	ENST00000503617.1	protein_coding	2/2	-	964	10	4	L/I	Ctc/Atc	-	C	C/A	1	deleterious_low_confidence(0)	benign(0.001)
4:38774870-38774870	G	missense_variant	MODERATE	TLR10	ENSG00000174123	Transcript	ENST00000308973.4	protein_coding	4/4	-	2948	2342	781	D/A	gAc/gCc	-	T	T/G	-1	-	-
4:38774870-38774870	G	missense_variant	MODERATE	TLR10	ENSG00000174123	Transcript	ENST00000361424.2	protein_coding	2/2	-	2452	2342	781	D/A	gAc/gCc	-	T	T/G	-1	-	-
4:38774870-38774870	G	missense_variant	MODERATE	TLR10	ENSG00000174123	Transcript	ENST00000506111.1	protein_coding	2/2	-	2826	2342	781	D/A	gAc/gCc	-	T	T/G	-1	-	-
4:38774870-38774870	G	missense_variant	MODERATE	TLR10	ENSG00000174123	Transcript	ENST00000508334.1	protein_coding	2/2	-	2492	2342	781	D/A	gAc/gCc	-	T	T/G	-1	-	-
4:38828729-38828729	G	missense_variant	MODERATE	TLR6	ENSG00000174130	Transcript	ENST00000381950.1	protein_coding	1/1	-	2432	2366	789	I/T	aTt/aCt	-	A	A/G	-1	-	-
4:38828729-38828729	G	missense_variant	MODERATE	TLR6	ENSG00000174130	Transcript	ENST00000436693.2	protein_coding	2/2	-	2486	2366	789	I/T	aTt/aCt	-	A	A/G	-1	-	-
4:71570781-71570781	A	missense_variant	MODERATE	RUFY3	ENSG00000018189	Transcript	ENST00000417478.2	protein_coding	1/12	-	264	128	43	G/E	gGg/gAg	-	G	G/A	1	-	-
4:71570781-71570781	A	missense_variant	MODERATE	RUFY3	ENSG00000018189	Transcript	ENST00000514898.1	protein_coding	2/2	-	316	128	43	G/E	gGg/gAg	-	G	G/A	1	-	-
4:73981575-73981575	C	missense_variant	MODERATE	ANKRD17	ENSG00000132466	Transcript	ENST00000330838.6	protein_coding	22/33	-	3624	3494	1165	S/C	tCt/tGt	rs745660952	G	G/C	-1	tolerated(0.05)	probably_damaging(0.912)
4:73981575-73981575	C	missense_variant	MODERATE	ANKRD17	ENSG00000132466	Transcript	ENST00000358602.4	protein_coding	23/34	-	4364	4247	1416	S/C	tCt/tGt	rs745660952	G	G/C	-1	deleterious(0.04)	possibly_damaging(0.818)
4:73981575-73981575	C	missense_variant	MODERATE	ANKRD17	ENSG00000132466	Transcript	ENST00000509867.2	protein_coding	23/34	-	3995	3908	1303	S/C	tCt/tGt	rs745660952	G	G/C	-1	deleterious(0.04)	probably_damaging(0.956)
4:73981575-73981575	C	missense_variant	MODERATE	ANKRD17	ENSG00000132466	Transcript	ENST00000558247.1	protein_coding	23/34	-	3898	3899	1300	S/C	tCt/tGt	rs745660952	G	G/C	-1	deleterious(0.04)	probably_damaging(0.994)
4:73981575-73981575	C	missense_variant	MODERATE	ANKRD17	ENSG00000132466	Transcript	ENST00000561029.1	protein_coding	11/13	-	2478	2348	783	S/C	tCt/tGt	rs745660952	G	G/C	-1	tolerated_low_confidence(0.05)	probably_damaging(0.912)
5:163145-163145	C	missense_variant	MODERATE	PLEKHG4B	ENSG00000153404	Transcript	ENST00000283426.6	protein_coding	11/18	-	1940	1890	630	R/S	agA/agC	-	A	A/C	1	tolerated(0.48)	benign(0.003)
5:756192-756192	C	missense_variant	MODERATE	ZDHHC11B	ENSG00000206077	Transcript	ENST00000382776.4	protein_coding	2/11	-	290	290	97	D/G	gAc/gGc	-	T	T/C	-1	deleterious(0)	probably_damaging(0.988)
5:756192-756192	C	missense_variant	MODERATE	ZDHHC11B	ENSG00000206077	Transcript	ENST00000508859.2	protein_coding	2/11	-	323	323	108	D/G	gAc/gGc	-	T	T/C	-1	deleterious(0)	probably_damaging(0.98)
5:766918-766918	C	missense_variant	MODERATE	ZDHHC11B	ENSG00000206077	Transcript	ENST00000382776.4	protein_coding	1/11	-	117	117	39	H/Q	caT/caG	-	A	A/C	-1	deleterious(0)	possibly_damaging(0.606)
5:766918-766918	C	missense_variant	MODERATE	ZDHHC11B	ENSG00000206077	Transcript	ENST00000508859.2	protein_coding	1/11	-	150	150	50	H/Q	caT/caG	-	A	A/C	-1	deleterious(0)	possibly_damaging(0.763)
5:840391-840391	T	missense_variant	MODERATE	ZDHHC11	ENSG00000188818	Transcript	ENST00000511539.1	protein_coding	2/2	-	469	364	122	A/T	Gcc/Acc	-	C	C/T	-1	-	-
5:1038411-1038411	G	missense_variant	MODERATE	NKD2	ENSG00000145506	Transcript	ENST00000296849.5	protein_coding	10/10	-	1508	1279	427	M/V	Atg/Gtg	-	A	A/G	1	-	-
5:1038411-1038411	G	missense_variant	MODERATE	NKD2	ENSG00000145506	Transcript	ENST00000382730.2	protein_coding	2/2	-	197	197	66	N/S	aAt/aGt	-	A	A/G	1	-	-
5:1057667-1057667	C	missense_variant	MODERATE	SLC12A7	ENSG00000113504	Transcript	ENST00000264930.5	protein_coding	22/24	-	2989	2945	982	N/S	aAc/aGc	-	T	T/C	-1	tolerated(0.12)	benign(0.022)
5:1057667-1057667	C	missense_variant	MODERATE	SLC12A7	ENSG00000113504	Transcript	ENST00000513223.1	protein_coding	7/7	-	1017	1019	340	N/S	aAc/aGc	-	T	T/C	-1	deleterious_low_confidence(0.05)	probably_damaging(0.995)
5:1232376-1232376	C	missense_variant	MODERATE	SLC6A18	ENSG00000164363	Transcript	ENST00000296821.4	protein_coding	2/9	-	326	203	68	G/A	gGg/gCg	COSV57250514	G	G/C	1	deleterious(0.02)	probably_damaging(0.998)
5:1232376-1232376	C	missense_variant	MODERATE	SLC6A18	ENSG00000164363	Transcript	ENST00000324642.3	protein_coding	2/12	-	326	203	68	G/A	gGg/gCg	COSV57250514	G	G/C	1	deleterious(0.02)	probably_damaging(1)
5:1801575-1801575	C	missense_variant	MODERATE	NDUFS6	ENSG00000145494	Transcript	ENST00000274137.5	protein_coding	1/4	-	62	44	15	D/A	gAc/gCc	-	A	A/C	1	tolerated(0.81)	benign(0.003)
5:1801575-1801575	C	missense_variant	MODERATE	NDUFS6	ENSG00000145494	Transcript	ENST00000469176.1	protein_coding	1/3	-	47	44	15	D/A	gAc/gCc	-	A	A/C	1	tolerated_low_confidence(0.12)	benign(0.028)
5:6378501-6378501	C	missense_variant	MODERATE	MED10	ENSG00000133398	Transcript	ENST00000255764.3	protein_coding	1/4	-	207	96	32	S/R	agC/agG	-	G	G/C	-1	tolerated(0.45)	possibly_damaging(0.798)
5:10263345-10263345	A	missense_variant	MODERATE	CCT5	ENSG00000150753	Transcript	ENST00000280326.4	protein_coding	10/11	-	1837	1417	473	A/T	Gct/Act	-	G	G/A	1	-	-
5:10263345-10263345	A	missense_variant	MODERATE	CCT5	ENSG00000150753	Transcript	ENST00000503026.1	protein_coding	10/11	-	1429	1354	452	A/T	Gct/Act	-	G	G/A	1	-	-
5:10263345-10263345	A	missense_variant	MODERATE	CCT5	ENSG00000150753	Transcript	ENST00000506600.1	protein_coding	9/10	-	1502	1138	380	A/T	Gct/Act	-	G	G/A	1	-	-
5:10263345-10263345	A	missense_variant	MODERATE	CCT5	ENSG00000150753	Transcript	ENST00000515390.1	protein_coding	9/10	-	1377	1252	418	A/T	Gct/Act	-	G	G/A	1	-	-
5:10263345-10263345	A	missense_variant	MODERATE	CCT5	ENSG00000150753	Transcript	ENST00000515676.1	protein_coding	10/11	-	1669	1303	435	A/T	Gct/Act	-	G	G/A	1	-	-
5:10263349-10263352	-	inframe_deletion	MODERATE	CCT5	ENSG00000150753	Transcript	ENST00000280326.4	protein_coding	10/11	-	1842-1844	1422-1424	474-475	MD/I	atGGAc/atc	-	GGA	GGA/-	1	-	-
5:10263349-10263352	-	inframe_deletion	MODERATE	CCT5	ENSG00000150753	Transcript	ENST00000503026.1	protein_coding	10/11	-	1434-1436	1359-1361	453-454	MD/I	atGGAc/atc	-	GGA	GGA/-	1	-	-
5:10263349-10263352	-	inframe_deletion	MODERATE	CCT5	ENSG00000150753	Transcript	ENST00000506600.1	protein_coding	9/10	-	1507-1509	1143-1145	381-382	MD/I	atGGAc/atc	-	GGA	GGA/-	1	-	-
5:10263349-10263352	-	inframe_deletion	MODERATE	CCT5	ENSG00000150753	Transcript	ENST00000515390.1	protein_coding	9/10	-	1382-1384	1257-1259	419-420	MD/I	atGGAc/atc	-	GGA	GGA/-	1	-	-
5:10263349-10263352	-	inframe_deletion	MODERATE	CCT5	ENSG00000150753	Transcript	ENST00000515676.1	protein_coding	10/11	-	1674-1676	1308-1310	436-437	MD/I	atGGAc/atc	-	GGA	GGA/-	1	-	-
5:10264850-10264850	G	missense_variant	MODERATE	CCT5	ENSG00000150753	Transcript	ENST00000280326.4	protein_coding	11/11	-	2001	1581	527	I/M	atA/atG	-	A	A/G	1	deleterious(0)	probably_damaging(0.997)
5:10264850-10264850	G	missense_variant	MODERATE	CCT5	ENSG00000150753	Transcript	ENST00000503026.1	protein_coding	11/11	-	1593	1518	506	I/M	atA/atG	-	A	A/G	1	deleterious(0)	probably_damaging(0.997)
5:10264850-10264850	G	missense_variant	MODERATE	CCT5	ENSG00000150753	Transcript	ENST00000506600.1	protein_coding	10/10	-	1666	1302	434	I/M	atA/atG	-	A	A/G	1	deleterious(0)	probably_damaging(0.991)
5:10264850-10264850	G	missense_variant	MODERATE	CCT5	ENSG00000150753	Transcript	ENST00000515390.1	protein_coding	10/10	-	1541	1416	472	I/M	atA/atG	-	A	A/G	1	deleterious(0)	probably_damaging(0.976)
5:10264850-10264850	G	missense_variant	MODERATE	CCT5	ENSG00000150753	Transcript	ENST00000515676.1	protein_coding	11/11	-	1833	1467	489	I/M	atA/atG	-	A	A/G	1	deleterious(0)	probably_damaging(0.997)
5:10564734-10564734	T	missense_variant	MODERATE	ANKRD33B	ENSG00000164236	Transcript	ENST00000296657.5	protein_coding	1/4	-	155	155	52	T/I	aCc/aTc	-	C	C/T	1	-	-
5:10564734-10564734	T	missense_variant,NMD_transcript_variant	MODERATE	ANKRD33B	ENSG00000164236	Transcript	ENST00000504806.1	nonsense_mediated_decay	1/5	-	293	155	52	T/I	aCc/aTc	-	C	C/T	1	-	-
5:16673866-16673866	G	missense_variant	MODERATE	MYO10	ENSG00000145555	Transcript	ENST00000274203.9	protein_coding	18/23	-	3420	3168	1056	E/D	gaG/gaC	-	C	C/G	-1	tolerated(0.17)	benign(0.022)
5:16673866-16673866	G	missense_variant	MODERATE	MYO10	ENSG00000145555	Transcript	ENST00000427430.2	protein_coding	18/23	-	3593	3168	1056	E/D	gaG/gaC	-	C	C/G	-1	tolerated(0.17)	benign(0.022)
5:16673866-16673866	G	missense_variant	MODERATE	MYO10	ENSG00000145555	Transcript	ENST00000505695.1	protein_coding	18/23	-	3593	3114	1038	E/D	gaG/gaC	-	C	C/G	-1	tolerated(0.17)	benign(0.023)
5:16673866-16673866	G	missense_variant	MODERATE	MYO10	ENSG00000145555	Transcript	ENST00000513610.1	protein_coding	36/41	-	5552	5097	1699	E/D	gaG/gaC	-	C	C/G	-1	tolerated(0.25)	benign(0.022)
5:16673866-16673866	G	missense_variant	MODERATE	MYO10	ENSG00000145555	Transcript	ENST00000515803.1	protein_coding	18/23	-	3447	3114	1038	E/D	gaG/gaC	-	C	C/G	-1	tolerated(0.17)	benign(0.023)
5:32403241-32403241	T	missense_variant	MODERATE	ZFR	ENSG00000056097	Transcript	ENST00000265069.8	protein_coding	8/20	-	1589	1486	496	E/K	Gaa/Aaa	-	C	C/T	-1	-	-
5:54518222-54518222	C	missense_variant	MODERATE	MCIDAS	ENSG00000234602	Transcript	ENST00000513312.1	protein_coding	5/7	-	565	388	130	T/A	Acc/Gcc	-	T	T/C	-1	tolerated(0.09)	benign(0.082)
5:54518222-54518222	C	missense_variant,NMD_transcript_variant	MODERATE	MCIDAS	ENSG00000234602	Transcript	ENST00000513468.1	nonsense_mediated_decay	5/7	-	569	392	131	N/S	aAc/aGc	-	T	T/C	-1	deleterious_low_confidence(0)	benign(0)
5:74685445-74685445	C	missense_variant	MODERATE	COL4A3BP	ENSG00000113163	Transcript	ENST00000261415.7	protein_coding	11/17	-	1600	1178	393	Q/R	cAg/cGg	-	T	T/C	-1	deleterious(0)	possibly_damaging(0.71)
5:74685445-74685445	C	missense_variant	MODERATE	COL4A3BP	ENSG00000113163	Transcript	ENST00000357457.4	protein_coding	2/8	-	85	86	29	Q/R	cAg/cGg	-	T	T/C	-1	deleterious(0)	possibly_damaging(0.855)
5:74685445-74685445	C	missense_variant	MODERATE	COL4A3BP	ENSG00000113163	Transcript	ENST00000380494.5	protein_coding	13/19	-	1934	1640	547	Q/R	cAg/cGg	-	T	T/C	-1	deleterious(0.03)	possibly_damaging(0.905)
5:74685445-74685445	C	missense_variant	MODERATE	COL4A3BP	ENSG00000113163	Transcript	ENST00000405807.4	protein_coding	12/18	-	1678	1256	419	Q/R	cAg/cGg	-	T	T/C	-1	deleterious(0)	probably_damaging(0.943)
5:149001575-149001575	T	missense_variant	MODERATE	ARHGEF37	ENSG00000183111	Transcript	ENST00000333677.6	protein_coding	9/13	-	1448	1285	429	R/W	Cgg/Tgg	-	C	C/T	1	deleterious(0.03)	possibly_damaging(0.853)
6:10586805-10586805	G	missense_variant	MODERATE	GCNT2	ENSG00000111846	Transcript	ENST00000265012.4	protein_coding	1/3	-	827	583	195	L/V	Ctc/Gtc	-	C	C/G	1	deleterious(0)	probably_damaging(0.996)
6:24596250-24596250	G	missense_variant	MODERATE	KIAA0319	ENSG00000137261	Transcript	ENST00000378214.3	protein_coding	3/21	-	1177	652	218	M/L	Atg/Ctg	-	T	T/G	-1	-	-
6:24596250-24596250	G	missense_variant	MODERATE	KIAA0319	ENSG00000137261	Transcript	ENST00000430948.2	protein_coding	2/20	-	992	517	173	M/L	Atg/Ctg	-	T	T/G	-1	-	-
6:24596250-24596250	G	missense_variant	MODERATE	KIAA0319	ENSG00000137261	Transcript	ENST00000535378.1	protein_coding	4/22	-	1268	625	209	M/L	Atg/Ctg	-	T	T/G	-1	-	-
6:24596250-24596250	G	missense_variant	MODERATE	KIAA0319	ENSG00000137261	Transcript	ENST00000537886.1	protein_coding	3/19	-	1177	652	218	M/L	Atg/Ctg	-	T	T/G	-1	-	-
6:24596250-24596250	G	missense_variant	MODERATE	KIAA0319	ENSG00000137261	Transcript	ENST00000543707.1	protein_coding	3/21	-	859	652	218	M/L	Atg/Ctg	-	T	T/G	-1	-	-
6:29555899-29555899	G	missense_variant	MODERATE	OR2H2	ENSG00000204657	Transcript	ENST00000383640.2	protein_coding	1/1	-	217	178	60	L/V	Ctc/Gtc	-	C	C/G	1	deleterious(0)	probably_damaging(0.997)
6:30553360-30553360	A	missense_variant	MODERATE	ABCF1	ENSG00000204574	Transcript	ENST00000326195.8	protein_coding	16/25	-	1613	1501	501	V/M	Gtg/Atg	-	G	G/A	1	deleterious(0)	probably_damaging(0.993)
6:30553360-30553360	A	missense_variant	MODERATE	ABCF1	ENSG00000204574	Transcript	ENST00000376545.3	protein_coding	15/24	-	1482	1387	463	V/M	Gtg/Atg	-	G	G/A	1	deleterious(0)	probably_damaging(0.996)
6:30553360-30553360	A	missense_variant,NMD_transcript_variant	MODERATE	ABCF1	ENSG00000204574	Transcript	ENST00000475993.1	nonsense_mediated_decay	8/18	-	752	754	252	V/M	Gtg/Atg	-	G	G/A	1	deleterious(0)	probably_damaging(1)
6:31129676-31129676	G	missense_variant	MODERATE	TCF19	ENSG00000137310	Transcript	ENST00000376255.4	protein_coding	3/4	-	1194	691	231	L/V	Ttg/Gtg	-	T	T/G	1	deleterious(0)	probably_damaging(0.987)
6:31129676-31129676	G	missense_variant	MODERATE	TCF19	ENSG00000137310	Transcript	ENST00000376257.3	protein_coding	3/4	-	1445	691	231	L/V	Ttg/Gtg	-	T	T/G	1	deleterious(0)	probably_damaging(0.987)
6:31129676-31129676	G	missense_variant	MODERATE	TCF19	ENSG00000137310	Transcript	ENST00000542218.1	protein_coding	1/3	-	451	451	151	L/V	Ttg/Gtg	-	T	T/G	1	deleterious(0)	probably_damaging(0.999)
6:31138114-31138114	G	missense_variant	MODERATE	POU5F1	ENSG00000204531	Transcript	ENST00000259915.8	protein_coding	1/5	-	357	284	95	L/P	cTt/cCt	-	A	A/G	-1	-	-
6:32154609-32154609	G	missense_variant	MODERATE	PBX2	ENSG00000204304	Transcript	ENST00000375050.4	protein_coding	7/9	-	1365	1094	365	G/A	gGt/gCt	-	C	C/G	-1	deleterious(0.04)	benign(0.265)
6:33414511-33414511	A	missense_variant	MODERATE	SYNGAP1	ENSG00000197283	Transcript	ENST00000293748.5	protein_coding	17/19	-	3937	3742	1248	V/I	Gta/Ata	-	G	G/A	1	deleterious(0.02)	probably_damaging(0.99)
6:33414511-33414511	A	missense_variant	MODERATE	SYNGAP1	ENSG00000197283	Transcript	ENST00000418600.2	protein_coding	17/19	-	3843	3742	1248	V/I	Gta/Ata	-	G	G/A	1	deleterious(0)	probably_damaging(0.994)
6:33414511-33414511	A	missense_variant	MODERATE	SYNGAP1	ENSG00000197283	Transcript	ENST00000428982.2	protein_coding	15/17	-	3745	3565	1189	V/I	Gta/Ata	-	G	G/A	1	deleterious(0)	probably_damaging(0.99)
6:33414511-33414511	A	missense_variant	MODERATE	SYNGAP1	ENSG00000197283	Transcript	ENST00000449372.2	protein_coding	16/17	-	3704	3694	1232	V/I	Gta/Ata	-	G	G/A	1	deleterious(0.02)	probably_damaging(0.998)
6:42644574-42644574	T	missense_variant	MODERATE	UBR2	ENSG00000024048	Transcript	ENST00000372899.1	protein_coding	40/47	-	4699	4441	1481	L/F	Ctt/Ttt	-	C	C/T	1	tolerated(0.68)	benign(0.006)
6:42644574-42644574	T	missense_variant	MODERATE	UBR2	ENSG00000024048	Transcript	ENST00000372901.1	protein_coding	40/47	-	4699	4441	1481	L/F	Ctt/Ttt	-	C	C/T	1	tolerated(0.67)	benign(0.015)
6:107956083-107956083	A	missense_variant	MODERATE	SOBP	ENSG00000112320	Transcript	ENST00000317357.5	protein_coding	6/7	-	2694	2035	679	Q/K	Cag/Aag	-	C	C/A	1	tolerated_low_confidence(0.06)	benign(0.012)
6:129833541-129833541	G	missense_variant	MODERATE	LAMA2	ENSG00000196569	Transcript	ENST00000421865.2	protein_coding	63/65	-	8940	8891	2964	E/G	gAa/gGa	-	A	A/G	1	deleterious(0)	probably_damaging(0.974)
7:4801839-4801839	C	missense_variant	MODERATE	FOXK1	ENSG00000164916	Transcript	ENST00000328914.4	protein_coding	9/9	-	1946	1946	649	L/P	cTt/cCt	-	T	T/C	1	deleterious(0)	probably_damaging(0.997)
7:4801839-4801839	C	missense_variant	MODERATE	FOXK1	ENSG00000164916	Transcript	ENST00000446823.1	protein_coding	12/12	-	1700	1457	486	L/P	cTt/cCt	-	T	T/C	1	deleterious(0)	probably_damaging(0.999)
7:100683273-100683273	C	missense_variant	MODERATE	MUC17	ENSG00000169876	Transcript	ENST00000306151.4	protein_coding	3/13	-	8640	8576	2859	E/A	gAg/gCg	-	A	A/C	1	tolerated(0.16)	benign(0.134)
7:100683273-100683273	C	missense_variant,NMD_transcript_variant	MODERATE	MUC17	ENSG00000169876	Transcript	ENST00000379439.3	nonsense_mediated_decay	3/12	-	8640	8576	2859	E/A	gAg/gCg	-	A	A/C	1	tolerated(0.29)	benign(0.134)
7:100959644-100959644	A	missense_variant	MODERATE	RABL5	ENSG00000128581	Transcript	ENST00000315322.4	protein_coding	4/5	-	480	386	129	G/V	gGt/gTt	-	C	C/A	-1	tolerated(0.39)	benign(0)
7:100959644-100959644	A	missense_variant,NMD_transcript_variant	MODERATE	RABL5	ENSG00000128581	Transcript	ENST00000422177.1	nonsense_mediated_decay	4/6	-	471	386	129	G/V	gGt/gTt	-	C	C/A	-1	tolerated(0.39)	benign(0)
7:100959644-100959644	A	missense_variant	MODERATE	RABL5	ENSG00000128581	Transcript	ENST00000437644.2	protein_coding	3/4	-	364	296	99	G/V	gGt/gTt	-	C	C/A	-1	tolerated(0.38)	benign(0)
7:100959644-100959644	A	missense_variant	MODERATE	RABL5	ENSG00000128581	Transcript	ENST00000498704.2	protein_coding	3/4	-	364	155	52	G/V	gGt/gTt	-	C	C/A	-1	tolerated(0.38)	benign(0)
7:100959644-100959644	A	missense_variant	MODERATE	RABL5	ENSG00000128581	Transcript	ENST00000517481.1	protein_coding	5/6	-	526	155	52	G/V	gGt/gTt	-	C	C/A	-1	tolerated(0.38)	benign(0)
7:100959664-100959664	T	missense_variant	MODERATE	RABL5	ENSG00000128581	Transcript	ENST00000315322.4	protein_coding	4/5	-	460	366	122	H/Q	caC/caA	COSV59527718	G	G/T	-1	deleterious(0)	probably_damaging(0.982)
7:100959664-100959664	T	missense_variant,NMD_transcript_variant	MODERATE	RABL5	ENSG00000128581	Transcript	ENST00000422177.1	nonsense_mediated_decay	4/6	-	451	366	122	H/Q	caC/caA	COSV59527718	G	G/T	-1	deleterious(0)	probably_damaging(0.982)
7:100959664-100959664	T	missense_variant	MODERATE	RABL5	ENSG00000128581	Transcript	ENST00000437644.2	protein_coding	3/4	-	344	276	92	H/Q	caC/caA	COSV59527718	G	G/T	-1	deleterious(0)	probably_damaging(0.977)
7:100959664-100959664	T	missense_variant	MODERATE	RABL5	ENSG00000128581	Transcript	ENST00000498704.2	protein_coding	3/4	-	344	135	45	H/Q	caC/caA	COSV59527718	G	G/T	-1	deleterious(0)	probably_damaging(0.982)
7:100959664-100959664	T	missense_variant	MODERATE	RABL5	ENSG00000128581	Transcript	ENST00000517481.1	protein_coding	5/6	-	506	135	45	H/Q	caC/caA	COSV59527718	G	G/T	-1	deleterious(0)	probably_damaging(0.982)
7:100959711-100959711	A	missense_variant	MODERATE	RABL5	ENSG00000128581	Transcript	ENST00000315322.4	protein_coding	4/5	-	413	319	107	I/F	Atc/Ttc	COSV59527733	T	T/A	-1	deleterious(0)	possibly_damaging(0.885)
7:100959711-100959711	A	missense_variant,NMD_transcript_variant	MODERATE	RABL5	ENSG00000128581	Transcript	ENST00000422177.1	nonsense_mediated_decay	4/6	-	404	319	107	I/F	Atc/Ttc	COSV59527733	T	T/A	-1	deleterious(0)	possibly_damaging(0.885)
7:100959711-100959711	A	missense_variant	MODERATE	RABL5	ENSG00000128581	Transcript	ENST00000437644.2	protein_coding	3/4	-	297	229	77	I/F	Atc/Ttc	COSV59527733	T	T/A	-1	deleterious(0)	possibly_damaging(0.613)
7:100959711-100959711	A	missense_variant	MODERATE	RABL5	ENSG00000128581	Transcript	ENST00000498704.2	protein_coding	3/4	-	297	88	30	I/F	Atc/Ttc	COSV59527733	T	T/A	-1	deleterious(0)	possibly_damaging(0.885)
7:100959711-100959711	A	missense_variant	MODERATE	RABL5	ENSG00000128581	Transcript	ENST00000517481.1	protein_coding	5/6	-	459	88	30	I/F	Atc/Ttc	COSV59527733	T	T/A	-1	deleterious(0)	possibly_damaging(0.885)
7:100959713-100959713	T	missense_variant	MODERATE	RABL5	ENSG00000128581	Transcript	ENST00000315322.4	protein_coding	4/5	-	411	317	106	C/Y	tGt/tAt	-	C	C/T	-1	deleterious(0.01)	possibly_damaging(0.9)
7:100959713-100959713	T	missense_variant,NMD_transcript_variant	MODERATE	RABL5	ENSG00000128581	Transcript	ENST00000422177.1	nonsense_mediated_decay	4/6	-	402	317	106	C/Y	tGt/tAt	-	C	C/T	-1	deleterious(0.01)	possibly_damaging(0.9)
7:100959713-100959713	T	missense_variant	MODERATE	RABL5	ENSG00000128581	Transcript	ENST00000437644.2	protein_coding	3/4	-	295	227	76	C/Y	tGt/tAt	-	C	C/T	-1	deleterious(0.01)	probably_damaging(0.924)
7:100959713-100959713	T	missense_variant	MODERATE	RABL5	ENSG00000128581	Transcript	ENST00000498704.2	protein_coding	3/4	-	295	86	29	C/Y	tGt/tAt	-	C	C/T	-1	deleterious(0.01)	possibly_damaging(0.9)
7:100959713-100959713	T	missense_variant	MODERATE	RABL5	ENSG00000128581	Transcript	ENST00000517481.1	protein_coding	5/6	-	457	86	29	C/Y	tGt/tAt	-	C	C/T	-1	deleterious(0.01)	possibly_damaging(0.9)
7:100959714-100959714	C	missense_variant	MODERATE	RABL5	ENSG00000128581	Transcript	ENST00000315322.4	protein_coding	4/5	-	410	316	106	I/V	Att/Gtt	-	T	T/C	-1	deleterious(0.01)	probably_damaging(0.954)
7:100959714-100959714	C	missense_variant,NMD_transcript_variant	MODERATE	RABL5	ENSG00000128581	Transcript	ENST00000422177.1	nonsense_mediated_decay	4/6	-	401	316	106	I/V	Att/Gtt	-	T	T/C	-1	deleterious(0.01)	probably_damaging(0.954)
7:100959714-100959714	C	missense_variant	MODERATE	RABL5	ENSG00000128581	Transcript	ENST00000437644.2	protein_coding	3/4	-	294	226	76	I/V	Att/Gtt	-	T	T/C	-1	deleterious(0)	possibly_damaging(0.689)
7:100959714-100959714	C	missense_variant	MODERATE	RABL5	ENSG00000128581	Transcript	ENST00000498704.2	protein_coding	3/4	-	294	85	29	I/V	Att/Gtt	-	T	T/C	-1	deleterious(0)	probably_damaging(0.954)
7:100959714-100959714	C	missense_variant	MODERATE	RABL5	ENSG00000128581	Transcript	ENST00000517481.1	protein_coding	5/6	-	456	85	29	I/V	Att/Gtt	-	T	T/C	-1	deleterious(0)	probably_damaging(0.954)
7:100959720-100959720	T	missense_variant	MODERATE	RABL5	ENSG00000128581	Transcript	ENST00000315322.4	protein_coding	4/5	-	404	310	104	S/T	Tcc/Acc	-	A	A/T	-1	tolerated(0.3)	benign(0.06)
7:100959720-100959720	T	missense_variant,NMD_transcript_variant	MODERATE	RABL5	ENSG00000128581	Transcript	ENST00000422177.1	nonsense_mediated_decay	4/6	-	395	310	104	S/T	Tcc/Acc	-	A	A/T	-1	tolerated(0.3)	benign(0.06)
7:100959720-100959720	T	missense_variant	MODERATE	RABL5	ENSG00000128581	Transcript	ENST00000437644.2	protein_coding	3/4	-	288	220	74	S/T	Tcc/Acc	-	A	A/T	-1	tolerated(0.17)	possibly_damaging(0.693)
7:100959720-100959720	T	missense_variant	MODERATE	RABL5	ENSG00000128581	Transcript	ENST00000498704.2	protein_coding	3/4	-	288	79	27	S/T	Tcc/Acc	-	A	A/T	-1	tolerated(0.19)	benign(0.06)
7:100959720-100959720	T	missense_variant	MODERATE	RABL5	ENSG00000128581	Transcript	ENST00000517481.1	protein_coding	5/6	-	450	79	27	S/T	Tcc/Acc	-	A	A/T	-1	tolerated(0.19)	benign(0.06)
7:142500199-142500199	T	missense_variant	MODERATE	TRBC2	ENSG00000211772	Transcript	ENST00000466254.1	TR_C_gene	4/4	-	525	526	176	H/Y	Cat/Tat	-	C	C/T	1	tolerated_low_confidence(0.13)	benign(0.144)
7:142500200-142500200	G	missense_variant	MODERATE	TRBC2	ENSG00000211772	Transcript	ENST00000466254.1	TR_C_gene	4/4	-	526	527	176	D/G	gAt/gGt	-	A	A/G	1	tolerated_low_confidence(0.27)	benign(0)
8:17157399-17157399	A	missense_variant	MODERATE	MTMR7	ENSG00000003987	Transcript	ENST00000180173.5	protein_coding	14/14	-	1990	1955	652	Y/F	tAt/tTt	-	T	T/A	-1	tolerated_low_confidence(0.31)	benign(0.007)
8:17157399-17157399	A	missense_variant	MODERATE	MTMR7	ENSG00000003987	Transcript	ENST00000398099.3	protein_coding	5/5	-	967	728	243	Y/F	tAt/tTt	-	T	T/A	-1	tolerated_low_confidence(0.11)	benign(0.007)
8:143560816-143560816	C	missense_variant	MODERATE	BAI1	ENSG00000181790	Transcript	ENST00000323289.5	protein_coding	7/30	-	1877	1694	565	V/A	gTg/gCg	-	T	T/C	1	deleterious(0)	probably_damaging(0.942)
8:143560816-143560816	C	missense_variant	MODERATE	BAI1	ENSG00000181790	Transcript	ENST00000517894.1	protein_coding	8/31	-	2588	1694	565	V/A	gTg/gCg	-	T	T/C	1	deleterious(0)	probably_damaging(0.942)
8:143560816-143560816	C	missense_variant,NMD_transcript_variant	MODERATE	BAI1	ENSG00000181790	Transcript	ENST00000521208.1	nonsense_mediated_decay	8/30	-	2339	1694	565	V/A	gTg/gCg	-	T	T/C	1	deleterious(0)	possibly_damaging(0.484)
8:143562617-143562617	A	missense_variant,splice_region_variant	MODERATE	BAI1	ENSG00000181790	Transcript	ENST00000323289.5	protein_coding	9/30	-	2014	1831	611	F/I	Ttc/Atc	-	T	T/A	1	tolerated(0.29)	possibly_damaging(0.867)
8:143562617-143562617	A	missense_variant,splice_region_variant	MODERATE	BAI1	ENSG00000181790	Transcript	ENST00000517894.1	protein_coding	10/31	-	2725	1831	611	F/I	Ttc/Atc	-	T	T/A	1	tolerated(0.29)	possibly_damaging(0.867)
8:143562617-143562617	A	missense_variant,splice_region_variant,NMD_transcript_variant	MODERATE	BAI1	ENSG00000181790	Transcript	ENST00000521208.1	nonsense_mediated_decay	10/30	-	2476	1831	611	F/I	Ttc/Atc	-	T	T/A	1	tolerated(0.23)	probably_damaging(0.997)
9:4118208-4118208	G	missense_variant	MODERATE	GLIS3	ENSG00000107249	Transcript	ENST00000324333.10	protein_coding	3/10	-	999	805	269	S/P	Tcg/Ccg	rs806052,COSV60924689	A	A/G	-1	tolerated(0.46)	benign(0)
9:4118208-4118208	G	missense_variant	MODERATE	GLIS3	ENSG00000107249	Transcript	ENST00000381971.3	protein_coding	4/11	-	1864	1270	424	S/P	Tcg/Ccg	rs806052,COSV60924689	A	A/G	-1	tolerated(0.49)	benign(0)
9:5557672-5557672	C	missense_variant	MODERATE	PDCD1LG2	ENSG00000197646	Transcript	ENST00000397745.2	protein_coding	4/6	-	689	416	139	F/S	tTc/tCc	rs7854303	T	T/C	1	tolerated_low_confidence(1)	benign(0)
9:5557672-5557672	C	missense_variant	MODERATE	PDCD1LG2	ENSG00000197646	Transcript	ENST00000397747.3	protein_coding	5/7	-	934	686	229	F/S	tTc/tCc	rs7854303	T	T/C	1	tolerated(0.86)	benign(0)
9:6328947-6328947	C	missense_variant	MODERATE	TPD52L3	ENSG00000170777	Transcript	ENST00000314556.3	protein_coding	1/2	-	544	352	118	F/L	Ttc/Ctc	rs3847262,COSV106447754	T	T/C	1	deleterious(0)	possibly_damaging(0.885)
9:6328947-6328947	C	missense_variant	MODERATE	TPD52L3	ENSG00000170777	Transcript	ENST00000344545.5	protein_coding	1/1	-	599	352	118	F/L	Ttc/Ctc	rs3847262,COSV106447754	T	T/C	1	deleterious(0)	probably_damaging(0.991)
9:6328947-6328947	C	missense_variant	MODERATE	TPD52L3	ENSG00000170777	Transcript	ENST00000381428.1	protein_coding	1/2	-	573	352	118	F/L	Ttc/Ctc	rs3847262,COSV106447754	T	T/C	1	deleterious(0)	possibly_damaging(0.885)
9:14775855-14775855	G	missense_variant	MODERATE	FREM1	ENSG00000164946	Transcript	ENST00000380880.3	protein_coding	25/37	-	5573	4789	1597	Y/H	Tat/Cat	-	A	A/G	-1	deleterious(0)	probably_damaging(1)
9:14775855-14775855	G	missense_variant	MODERATE	FREM1	ENSG00000164946	Transcript	ENST00000380881.4	protein_coding	26/38	-	5608	4792	1598	Y/H	Tat/Cat	-	A	A/G	-1	deleterious(0)	probably_damaging(1)
9:14775855-14775855	G	missense_variant	MODERATE	FREM1	ENSG00000164946	Transcript	ENST00000380894.1	protein_coding	2/14	-	486	397	133	Y/H	Tat/Cat	-	A	A/G	-1	deleterious(0)	probably_damaging(1)
9:14775855-14775855	G	missense_variant	MODERATE	FREM1	ENSG00000164946	Transcript	ENST00000422223.2	protein_coding	26/38	-	5605	4789	1597	Y/H	Tat/Cat	-	A	A/G	-1	deleterious(0)	probably_damaging(1)
9:17342385-17342385	T	missense_variant	MODERATE	CNTLN	ENSG00000044459	Transcript	ENST00000262360.5	protein_coding	12/26	-	1859	1829	610	A/V	gCt/gTt	-	C	C/T	1	tolerated(0.07)	possibly_damaging(0.614)
9:17342385-17342385	T	missense_variant	MODERATE	CNTLN	ENSG00000044459	Transcript	ENST00000380647.3	protein_coding	12/26	-	1913	1829	610	A/V	gCt/gTt	-	C	C/T	1	tolerated(0.07)	possibly_damaging(0.509)
9:17342385-17342385	T	missense_variant	MODERATE	CNTLN	ENSG00000044459	Transcript	ENST00000425824.1	protein_coding	12/26	-	1859	1829	610	A/V	gCt/gTt	-	C	C/T	1	tolerated(0.07)	possibly_damaging(0.509)
9:18776842-18776842	C	missense_variant	MODERATE	ADAMTSL1	ENSG00000178031	Transcript	ENST00000380548.4	protein_coding	19/29	-	2954	2615	872	Q/P	cAg/cCg	-	A	A/C	1	deleterious(0)	possibly_damaging(0.637)
9:19576951-19576951	G	missense_variant	MODERATE	SLC24A2	ENSG00000155886	Transcript	ENST00000286344.3	protein_coding	4/9	-	1210	1148	383	E/A	gAg/gCg	-	T	T/G	-1	tolerated(0.37)	benign(0.005)
9:19576951-19576951	G	missense_variant	MODERATE	SLC24A2	ENSG00000155886	Transcript	ENST00000341998.2	protein_coding	5/10	-	1261	1199	400	E/A	gAg/gCg	-	T	T/G	-1	tolerated(0.34)	benign(0)
9:25677955-25677955	C	missense_variant	MODERATE	TUSC1	ENSG00000198680	Transcript	ENST00000358022.3	protein_coding	1/1	-	902	365	122	D/G	gAc/gGc	-	T	T/C	-1	-	-
9:33264542-33264542	G	missense_variant	MODERATE	BAG1	ENSG00000107262	Transcript	ENST00000472232.3	protein_coding	1/7	-	218	131	44	C/S	tGt/tCt	-	C	C/G	-1	-	-
9:33395198-33395198	G	missense_variant	MODERATE	AQP7	ENSG00000165269	Transcript	ENST00000379506.3	protein_coding	1/5	-	36	19	7	F/L	Ttt/Ctt	COSV53004212	A	A/G	-1	-	-
9:33395198-33395198	G	missense_variant	MODERATE	AQP7	ENSG00000165269	Transcript	ENST00000379507.3	protein_coding	1/6	-	46	19	7	F/L	Ttt/Ctt	COSV53004212	A	A/G	-1	-	-
9:33927901-33927901	A	missense_variant	MODERATE	UBAP2	ENSG00000137073	Transcript	ENST00000418786.2	protein_coding	17/17	-	2132	2039	680	A/V	gCg/gTg	rs776461571	G	G/A	-1	tolerated_low_confidence(1)	benign(0)
9:33927901-33927901	A	missense_variant,NMD_transcript_variant	MODERATE	UBAP2	ENSG00000137073	Transcript	ENST00000488443.1	nonsense_mediated_decay	4/5	-	332	332	111	A/V	gCg/gTg	rs776461571	G	G/A	-1	tolerated_low_confidence(1)	benign(0)
9:34372785-34372785	C	missense_variant	MODERATE	KIAA1161	ENSG00000164976	Transcript	ENST00000297625.7	protein_coding	2/2	-	281	55	19	H/D	Cac/Gac	-	G	G/C	-1	-	-
9:34372785-34372785	C	missense_variant	MODERATE	KIAA1161	ENSG00000164976	Transcript	ENST00000379142.3	protein_coding	1/2	-	46	46	16	H/D	Cac/Gac	-	G	G/C	-1	-	-
9:34397547-34397547	G	missense_variant	MODERATE	C9orf24	ENSG00000164972	Transcript	ENST00000297623.2	protein_coding	1/7	-	284	85	29	Y/H	Tat/Cat	-	A	A/G	-1	tolerated(0.12)	probably_damaging(0.998)
9:35043294-35043294	T	missense_variant	MODERATE	C9orf131	ENSG00000174038	Transcript	ENST00000312292.5	protein_coding	2/2	-	715	668	223	C/F	tGt/tTt	-	G	G/T	1	deleterious(0.01)	benign(0.392)
9:35043294-35043294	T	missense_variant	MODERATE	C9orf131	ENSG00000174038	Transcript	ENST00000354479.5	protein_coding	2/2	-	499	449	150	C/F	tGt/tTt	-	G	G/T	1	deleterious(0.01)	benign(0.392)
9:35043294-35043294	T	missense_variant	MODERATE	C9orf131	ENSG00000174038	Transcript	ENST00000378745.3	protein_coding	2/2	-	605	563	188	C/F	tGt/tTt	-	G	G/T	1	deleterious(0)	benign(0.392)
9:35043294-35043294	T	missense_variant	MODERATE	C9orf131	ENSG00000174038	Transcript	ENST00000421362.2	protein_coding	3/3	-	574	524	175	C/F	tGt/tTt	-	G	G/T	1	deleterious(0.01)	benign(0.392)
9:35062975-35062975	T	missense_variant,splice_region_variant	MODERATE	VCP	ENSG00000165280	Transcript	ENST00000358901.6	protein_coding	7/17	-	1707	811	271	G/S	Ggt/Agt	COSV62720619	C	C/T	-1	deleterious(0)	probably_damaging(1)
9:35546738-35546738	G	missense_variant	MODERATE	RUSC2	ENSG00000198853	Transcript	ENST00000361226.3	protein_coding	2/12	-	358	220	74	T/A	Aca/Gca	-	A	A/G	1	tolerated(0.29)	benign(0)
9:35546738-35546738	G	missense_variant	MODERATE	RUSC2	ENSG00000198853	Transcript	ENST00000455600.1	protein_coding	2/12	-	789	220	74	T/A	Aca/Gca	-	A	A/G	1	tolerated(0.29)	benign(0)
9:39357773-39357773	G	missense_variant	MODERATE	SPATA31A1	ENSG00000204849	Transcript	ENST00000377647.3	protein_coding	3/4	-	295	266	89	T/R	aCa/aGa	-	C	C/G	1	-	-
9:39360952-39360952	A	missense_variant	MODERATE	SPATA31A1	ENSG00000204849	Transcript	ENST00000377647.3	protein_coding	4/4	-	3219	3190	1064	G/R	Ggg/Agg	-	G	G/A	1	tolerated(0.62)	benign(0.022)
9:94874756-94874756	T	missense_variant	MODERATE	SPTLC1	ENSG00000090054	Transcript	ENST00000262554.2	protein_coding	2/15	-	152	146	49	R/Q	cGa/cAa	rs780285282	C	C/T	-1	tolerated(0.11)	benign(0.012)
9:94874756-94874756	T	missense_variant	MODERATE	SPTLC1	ENSG00000090054	Transcript	ENST00000337841.4	protein_coding	2/6	-	159	146	49	R/Q	cGa/cAa	rs780285282	C	C/T	-1	tolerated(0.06)	benign(0.228)
9:129642025-129642025	G	missense_variant	MODERATE	ZBTB34	ENSG00000177125	Transcript	ENST00000319119.4	protein_coding	2/2	-	432	347	116	P/R	cCg/cGg	-	C	C/G	1	deleterious(0.02)	probably_damaging(0.998)
9:129642025-129642025	G	missense_variant	MODERATE	ZBTB34	ENSG00000177125	Transcript	ENST00000373452.2	protein_coding	1/1	-	399	335	112	P/R	cCg/cGg	-	C	C/G	1	tolerated(0.06)	possibly_damaging(0.826)
9:131036211-131036211	G	missense_variant	MODERATE	GOLGA2	ENSG00000167110	Transcript	ENST00000421699.2	protein_coding	2/26	-	138	125	42	I/T	aTa/aCa	-	A	A/G	-1	-	-
9:131036211-131036211	G	missense_variant	MODERATE	GOLGA2	ENSG00000167110	Transcript	ENST00000450617.1	protein_coding	2/17	-	144	125	42	I/T	aTa/aCa	-	A	A/G	-1	-	-
9:131036211-131036211	G	missense_variant	MODERATE	GOLGA2	ENSG00000167110	Transcript	ENST00000490628.1	protein_coding	2/2	-	136	125	42	I/T	aTa/aCa	-	A	A/G	-1	-	-
9:131036211-131036211	G	missense_variant	MODERATE	GOLGA2	ENSG00000167110	Transcript	ENST00000609374.1	protein_coding	2/26	-	89	89	30	I/T	aTa/aCa	-	A	A/G	-1	-	-
9:131261290-131261290	G	missense_variant	MODERATE	ODF2	ENSG00000136811	Transcript	ENST00000351030.3	protein_coding	20/21	-	2398	2171	724	N/S	aAc/aGc	-	A	A/G	1	tolerated(0.32)	benign(0.01)
9:131261290-131261290	G	missense_variant	MODERATE	ODF2	ENSG00000136811	Transcript	ENST00000372807.5	protein_coding	18/19	-	2171	2171	724	N/S	aAc/aGc	-	A	A/G	1	tolerated(0.32)	benign(0.01)
9:131261290-131261290	G	missense_variant	MODERATE	ODF2	ENSG00000136811	Transcript	ENST00000393527.3	protein_coding	22/23	-	2644	2114	705	N/S	aAc/aGc	-	A	A/G	1	tolerated(0.32)	benign(0.01)
9:131261290-131261290	G	missense_variant	MODERATE	ODF2	ENSG00000136811	Transcript	ENST00000434106.3	protein_coding	20/21	-	2549	2186	729	N/S	aAc/aGc	-	A	A/G	1	tolerated(0.3)	benign(0.018)
9:131261290-131261290	G	missense_variant	MODERATE	ODF2	ENSG00000136811	Transcript	ENST00000444119.2	protein_coding	18/19	-	2114	2114	705	N/S	aAc/aGc	-	A	A/G	1	tolerated(0.32)	benign(0.01)
9:131261290-131261290	G	missense_variant	MODERATE	ODF2	ENSG00000136811	Transcript	ENST00000483070.2	protein_coding	5/6	-	602	602	201	N/S	aAc/aGc	-	A	A/G	1	tolerated(0.46)	possibly_damaging(0.77)
9:131261290-131261290	G	missense_variant	MODERATE	ODF2	ENSG00000136811	Transcript	ENST00000604420.1	protein_coding	20/21	-	2498	2186	729	N/S	aAc/aGc	-	A	A/G	1	tolerated(0.3)	benign(0.018)
X:49062215-49062215	T	missense_variant	MODERATE	CACNA1F	ENSG00000102001	Transcript	ENST00000323022.5	protein_coding	47/48	-	5593	5531	1844	G/E	gGg/gAg	-	C	C/T	-1	deleterious_low_confidence(0.03)	probably_damaging(0.996)
X:49062215-49062215	T	missense_variant	MODERATE	CACNA1F	ENSG00000102001	Transcript	ENST00000376251.1	protein_coding	47/48	-	5369	5369	1790	G/E	gGg/gAg	-	C	C/T	-1	deleterious_low_confidence(0.02)	probably_damaging(0.991)
X:49062215-49062215	T	missense_variant	MODERATE	CACNA1F	ENSG00000102001	Transcript	ENST00000376265.2	protein_coding	47/48	-	5626	5564	1855	G/E	gGg/gAg	-	C	C/T	-1	deleterious_low_confidence(0.02)	probably_damaging(0.991)
X:153688570-153688570	G	missense_variant	MODERATE	PLXNA3	ENSG00000130827	Transcript	ENST00000369682.3	protein_coding	2/33	-	222	47	16	E/G	gAg/gGg	-	A	A/G	1	-	-
1:924024-924024	G	intergenic_variant	MODIFIER	-	-	-	-	-	-	-	-	-	-	-	-	-	C	C/G	-	-	-
1:924310-924310	G	intergenic_variant	MODIFIER	-	-	-	-	-	-	-	-	-	-	-	-	-	C	C/G	-	-	-
1:924321-924321	G	intergenic_variant	MODIFIER	-	-	-	-	-	-	-	-	-	-	-	-	-	C	C/G	-	-	-
1:924533-924533	G	intergenic_variant	MODIFIER	-	-	-	-	-	-	-	-	-	-	-	-	rs1191992402	A	A/G	-	-	-
1:941119-941119	G	downstream_gene_variant	MODIFIER	RP11-54O7.10	ENSG00000231702	Transcript	ENST00000423619.2	processed_pseudogene	-	-	-	-	-	-	-	-	A	A/G	-1	-	-
1:942451-942451	C	downstream_gene_variant	MODIFIER	RP11-54O7.10	ENSG00000231702	Transcript	ENST00000423619.2	processed_pseudogene	-	-	-	-	-	-	-	-	T	T/C	-1	-	-
1:942451-942451	C	downstream_gene_variant	MODIFIER	RP11-54O7.11	ENSG00000224969	Transcript	ENST00000458555.1	antisense	-	-	-	-	-	-	-	-	T	T/C	-1	-	-
1:948245-948245	G	upstream_gene_variant	MODIFIER	ISG15	ENSG00000187608	Transcript	ENST00000379389.4	protein_coding	-	-	-	-	-	-	-	-	A	A/G	1	-	-
1:948245-948245	G	upstream_gene_variant	MODIFIER	RP11-54O7.10	ENSG00000231702	Transcript	ENST00000423619.2	processed_pseudogene	-	-	-	-	-	-	-	-	A	A/G	-1	-	-
1:948245-948245	G	intron_variant,non_coding_transcript_variant	MODIFIER	RP11-54O7.11	ENSG00000224969	Transcript	ENST00000458555.1	antisense	-	1/1	-	-	-	-	-	-	A	A/G	-1	-	-
1:948245-948245	G	regulatory_region_variant	MODIFIER	-	-	RegulatoryFeature	ENSR00001771200	promoter	-	-	-	-	-	-	-	-	A	A/G	-	-	-
1:952180-952180	C	upstream_gene_variant	MODIFIER	AGRN	ENSG00000188157	Transcript	ENST00000379370.2	protein_coding	-	-	-	-	-	-	-	-	A	A/C	1	-	-
1:952180-952180	C	downstream_gene_variant	MODIFIER	ISG15	ENSG00000187608	Transcript	ENST00000379389.4	protein_coding	-	-	-	-	-	-	-	-	A	A/C	1	-	-
1:952180-952180	C	upstream_gene_variant	MODIFIER	RP11-54O7.11	ENSG00000224969	Transcript	ENST00000458555.1	antisense	-	-	-	-	-	-	-	-	A	A/C	-1	-	-
1:952421-952421	G	upstream_gene_variant	MODIFIER	AGRN	ENSG00000188157	Transcript	ENST00000379370.2	protein_coding	-	-	-	-	-	-	-	-	A	A/G	1	-	-
1:952421-952421	G	downstream_gene_variant	MODIFIER	ISG15	ENSG00000187608	Transcript	ENST00000379389.4	protein_coding	-	-	-	-	-	-	-	-	A	A/G	1	-	-
1:952421-952421	G	upstream_gene_variant	MODIFIER	RP11-54O7.11	ENSG00000224969	Transcript	ENST00000458555.1	antisense	-	-	-	-	-	-	-	-	A	A/G	-1	-	-
1:952421-952421	G	regulatory_region_variant	MODIFIER	-	-	RegulatoryFeature	ENSR00001771201	enhancer	-	-	-	-	-	-	-	-	A	A/G	-	-	-
1:953259-953259	C	upstream_gene_variant	MODIFIER	AGRN	ENSG00000188157	Transcript	ENST00000379370.2	protein_coding	-	-	-	-	-	-	-	-	T	T/C	1	-	-
1:953259-953259	C	downstream_gene_variant	MODIFIER	ISG15	ENSG00000187608	Transcript	ENST00000379389.4	protein_coding	-	-	-	-	-	-	-	-	T	T/C	1	-	-
1:953259-953259	C	upstream_gene_variant	MODIFIER	RP11-54O7.11	ENSG00000224969	Transcript	ENST00000458555.1	antisense	-	-	-	-	-	-	-	-	T	T/C	-1	-	-
1:953259-953259	C	regulatory_region_variant	MODIFIER	-	-	RegulatoryFeature	ENSR00001490982	enhancer	-	-	-	-	-	-	-	-	T	T/C	-	-	-
1:953279-953279	C	upstream_gene_variant	MODIFIER	AGRN	ENSG00000188157	Transcript	ENST00000379370.2	protein_coding	-	-	-	-	-	-	-	-	T	T/C	1	-	-
1:953279-953279	C	downstream_gene_variant	MODIFIER	ISG15	ENSG00000187608	Transcript	ENST00000379389.4	protein_coding	-	-	-	-	-	-	-	-	T	T/C	1	-	-
1:953279-953279	C	upstream_gene_variant	MODIFIER	RP11-54O7.11	ENSG00000224969	Transcript	ENST00000458555.1	antisense	-	-	-	-	-	-	-	-	T	T/C	-1	-	-
1:953279-953279	C	regulatory_region_variant	MODIFIER	-	-	RegulatoryFeature	ENSR00001490982	enhancer	-	-	-	-	-	-	-	-	T	T/C	-	-	-
1:953778-953778	C	upstream_gene_variant	MODIFIER	AGRN	ENSG00000188157	Transcript	ENST00000379370.2	protein_coding	-	-	-	-	-	-	-	-	G	G/C	1	-	-
1:953778-953778	C	downstream_gene_variant	MODIFIER	ISG15	ENSG00000187608	Transcript	ENST00000379389.4	protein_coding	-	-	-	-	-	-	-	-	G	G/C	1	-	-
1:953779-953779	C	upstream_gene_variant	MODIFIER	AGRN	ENSG00000188157	Transcript	ENST00000379370.2	protein_coding	-	-	-	-	-	-	-	-	A	A/C	1	-	-
1:953779-953779	C	downstream_gene_variant	MODIFIER	ISG15	ENSG00000187608	Transcript	ENST00000379389.4	protein_coding	-	-	-	-	-	-	-	-	A	A/C	1	-	-
1:962943-962943	C	intron_variant	MODIFIER	AGRN	ENSG00000188157	Transcript	ENST00000379370.2	protein_coding	-	2/35	-	-	-	-	-	-	T	T/C	1	-	-
1:966272-966272	G	intron_variant	MODIFIER	AGRN	ENSG00000188157	Transcript	ENST00000379370.2	protein_coding	-	2/35	-	-	-	-	-	-	A	A/G	1	-	-
1:966272-966272	G	upstream_gene_variant	MODIFIER	AGRN	ENSG00000188157	Transcript	ENST00000469403.1	retained_intron	-	-	-	-	-	-	-	-	A	A/G	1	-	-
1:966272-966272	G	upstream_gene_variant	MODIFIER	AGRN	ENSG00000188157	Transcript	ENST00000477585.1	processed_transcript	-	-	-	-	-	-	-	-	A	A/G	1	-	-
1:966272-966272	G	regulatory_region_variant	MODIFIER	-	-	RegulatoryFeature	ENSR00000918453	promoter	-	-	-	-	-	-	-	-	A	A/G	-	-	-
1:966272-966272	G	regulatory_region_variant	MODIFIER	-	-	RegulatoryFeature	ENSR00000918454	CTCF_binding_site	-	-	-	-	-	-	-	-	A	A/G	-	-	-
1:974388-974388	G	intron_variant	MODIFIER	AGRN	ENSG00000188157	Transcript	ENST00000379370.2	protein_coding	-	3/35	-	-	-	-	-	-	A	A/G	1	-	-
1:974388-974388	G	intron_variant,non_coding_transcript_variant	MODIFIER	AGRN	ENSG00000188157	Transcript	ENST00000469403.1	retained_intron	-	1/2	-	-	-	-	-	-	A	A/G	1	-	-
1:974388-974388	G	intron_variant,non_coding_transcript_variant	MODIFIER	AGRN	ENSG00000188157	Transcript	ENST00000477585.1	processed_transcript	-	2/2	-	-	-	-	-	-	A	A/G	1	-	-
1:1041126-1041134	-	intron_variant	MODIFIER	C1orf159	ENSG00000131591	Transcript	ENST00000294576.5	protein_coding	-	1/9	-	-	-	-	-	-	GCGGGGGC	GCGGGGGC/-	-1	-	-
1:1041126-1041134	-	intron_variant	MODIFIER	C1orf159	ENSG00000131591	Transcript	ENST00000379319.1	protein_coding	-	1/9	-	-	-	-	-	-	GCGGGGGC	GCGGGGGC/-	-1	-	-
1:1041126-1041134	-	intron_variant,NMD_transcript_variant	MODIFIER	C1orf159	ENSG00000131591	Transcript	ENST00000379325.3	nonsense_mediated_decay	-	1/10	-	-	-	-	-	-	GCGGGGGC	GCGGGGGC/-	-1	-	-
1:1041126-1041134	-	intron_variant	MODIFIER	C1orf159	ENSG00000131591	Transcript	ENST00000379339.1	protein_coding	-	2/11	-	-	-	-	-	-	GCGGGGGC	GCGGGGGC/-	-1	-	-
1:1041126-1041134	-	intron_variant	MODIFIER	C1orf159	ENSG00000131591	Transcript	ENST00000421241.2	protein_coding	-	1/9	-	-	-	-	-	-	GCGGGGGC	GCGGGGGC/-	-1	-	-
1:1041126-1041134	-	intron_variant	MODIFIER	C1orf159	ENSG00000131591	Transcript	ENST00000434641.1	protein_coding	-	1/10	-	-	-	-	-	-	GCGGGGGC	GCGGGGGC/-	-1	-	-
1:1041126-1041134	-	intron_variant	MODIFIER	C1orf159	ENSG00000131591	Transcript	ENST00000437760.1	protein_coding	-	1/8	-	-	-	-	-	-	GCGGGGGC	GCGGGGGC/-	-1	-	-
1:1041126-1041134	-	intron_variant	MODIFIER	C1orf159	ENSG00000131591	Transcript	ENST00000448924.1	protein_coding	-	1/10	-	-	-	-	-	-	GCGGGGGC	GCGGGGGC/-	-1	-	-
1:1041126-1041134	-	intron_variant	MODIFIER	C1orf159	ENSG00000131591	Transcript	ENST00000462097.1	protein_coding	-	2/6	-	-	-	-	-	-	GCGGGGGC	GCGGGGGC/-	-1	-	-
1:1041126-1041134	-	intron_variant,NMD_transcript_variant	MODIFIER	C1orf159	ENSG00000131591	Transcript	ENST00000467751.1	nonsense_mediated_decay	-	1/11	-	-	-	-	-	-	GCGGGGGC	GCGGGGGC/-	-1	-	-
1:1041126-1041134	-	intron_variant,non_coding_transcript_variant	MODIFIER	C1orf159	ENSG00000131591	Transcript	ENST00000472741.1	retained_intron	-	1/2	-	-	-	-	-	-	GCGGGGGC	GCGGGGGC/-	-1	-	-
1:1041126-1041134	-	intron_variant	MODIFIER	C1orf159	ENSG00000131591	Transcript	ENST00000475119.1	protein_coding	-	1/5	-	-	-	-	-	-	GCGGGGGC	GCGGGGGC/-	-1	-	-
1:1041126-1041134	-	intron_variant,NMD_transcript_variant	MODIFIER	C1orf159	ENSG00000131591	Transcript	ENST00000477196.1	nonsense_mediated_decay	-	1/9	-	-	-	-	-	-	GCGGGGGC	GCGGGGGC/-	-1	-	-
1:1041126-1041134	-	intron_variant	MODIFIER	C1orf159	ENSG00000131591	Transcript	ENST00000480643.1	protein_coding	-	4/5	-	-	-	-	-	-	GCGGGGGC	GCGGGGGC/-	-1	-	-
1:1041126-1041134	-	intron_variant,non_coding_transcript_variant	MODIFIER	C1orf159	ENSG00000131591	Transcript	ENST00000482816.1	processed_transcript	-	1/9	-	-	-	-	-	-	GCGGGGGC	GCGGGGGC/-	-1	-	-
1:1041950-1041950	C	intron_variant	MODIFIER	C1orf159	ENSG00000131591	Transcript	ENST00000294576.5	protein_coding	-	1/9	-	-	-	-	-	-	T	T/C	-1	-	-
1:1041950-1041950	C	upstream_gene_variant	MODIFIER	C1orf159	ENSG00000131591	Transcript	ENST00000379319.1	protein_coding	-	-	-	-	-	-	-	-	T	T/C	-1	-	-
1:1041950-1041950	C	intron_variant,NMD_transcript_variant	MODIFIER	C1orf159	ENSG00000131591	Transcript	ENST00000379325.3	nonsense_mediated_decay	-	1/10	-	-	-	-	-	-	T	T/C	-1	-	-
1:1041950-1041950	C	intron_variant	MODIFIER	C1orf159	ENSG00000131591	Transcript	ENST00000379339.1	protein_coding	-	2/11	-	-	-	-	-	-	T	T/C	-1	-	-
1:1041950-1041950	C	intron_variant	MODIFIER	C1orf159	ENSG00000131591	Transcript	ENST00000421241.2	protein_coding	-	1/9	-	-	-	-	-	-	T	T/C	-1	-	-
1:1041950-1041950	C	intron_variant	MODIFIER	C1orf159	ENSG00000131591	Transcript	ENST00000434641.1	protein_coding	-	1/10	-	-	-	-	-	-	T	T/C	-1	-	-
1:1041950-1041950	C	intron_variant	MODIFIER	C1orf159	ENSG00000131591	Transcript	ENST00000437760.1	protein_coding	-	1/8	-	-	-	-	-	-	T	T/C	-1	-	-
1:1041950-1041950	C	intron_variant	MODIFIER	C1orf159	ENSG00000131591	Transcript	ENST00000448924.1	protein_coding	-	1/10	-	-	-	-	-	-	T	T/C	-1	-	-
1:1041950-1041950	C	intron_variant	MODIFIER	C1orf159	ENSG00000131591	Transcript	ENST00000462097.1	protein_coding	-	1/6	-	-	-	-	-	-	T	T/C	-1	-	-
1:1041950-1041950	C	intron_variant,NMD_transcript_variant	MODIFIER	C1orf159	ENSG00000131591	Transcript	ENST00000467751.1	nonsense_mediated_decay	-	1/11	-	-	-	-	-	-	T	T/C	-1	-	-
1:1041950-1041950	C	intron_variant,non_coding_transcript_variant	MODIFIER	C1orf159	ENSG00000131591	Transcript	ENST00000472741.1	retained_intron	-	1/2	-	-	-	-	-	-	T	T/C	-1	-	-
1:1041950-1041950	C	intron_variant	MODIFIER	C1orf159	ENSG00000131591	Transcript	ENST00000475119.1	protein_coding	-	1/5	-	-	-	-	-	-	T	T/C	-1	-	-
1:1041950-1041950	C	intron_variant,NMD_transcript_variant	MODIFIER	C1orf159	ENSG00000131591	Transcript	ENST00000477196.1	nonsense_mediated_decay	-	1/9	-	-	-	-	-	-	T	T/C	-1	-	-
1:1041950-1041950	C	intron_variant	MODIFIER	C1orf159	ENSG00000131591	Transcript	ENST00000480643.1	protein_coding	-	3/5	-	-	-	-	-	-	T	T/C	-1	-	-
1:1041950-1041950	C	intron_variant,non_coding_transcript_variant	MODIFIER	C1orf159	ENSG00000131591	Transcript	ENST00000482816.1	processed_transcript	-	1/9	-	-	-	-	-	-	T	T/C	-1	-	-
1:1045707-1045707	G	intron_variant	MODIFIER	C1orf159	ENSG00000131591	Transcript	ENST00000294576.5	protein_coding	-	1/9	-	-	-	-	-	rs1570340725	A	A/G	-1	-	-
1:1045707-1045707	G	upstream_gene_variant	MODIFIER	C1orf159	ENSG00000131591	Transcript	ENST00000379319.1	protein_coding	-	-	-	-	-	-	-	rs1570340725	A	A/G	-1	-	-
1:1045707-1045707	G	intron_variant,NMD_transcript_variant	MODIFIER	C1orf159	ENSG00000131591	Transcript	ENST00000379325.3	nonsense_mediated_decay	-	1/10	-	-	-	-	-	rs1570340725	A	A/G	-1	-	-
1:1045707-1045707	G	intron_variant	MODIFIER	C1orf159	ENSG00000131591	Transcript	ENST00000379339.1	protein_coding	-	2/11	-	-	-	-	-	rs1570340725	A	A/G	-1	-	-
1:1045707-1045707	G	intron_variant	MODIFIER	C1orf159	ENSG00000131591	Transcript	ENST00000421241.2	protein_coding	-	1/9	-	-	-	-	-	rs1570340725	A	A/G	-1	-	-
1:1045707-1045707	G	intron_variant	MODIFIER	C1orf159	ENSG00000131591	Transcript	ENST00000434641.1	protein_coding	-	1/10	-	-	-	-	-	rs1570340725	A	A/G	-1	-	-
1:1045707-1045707	G	intron_variant	MODIFIER	C1orf159	ENSG00000131591	Transcript	ENST00000437760.1	protein_coding	-	1/8	-	-	-	-	-	rs1570340725	A	A/G	-1	-	-
1:1045707-1045707	G	intron_variant	MODIFIER	C1orf159	ENSG00000131591	Transcript	ENST00000448924.1	protein_coding	-	1/10	-	-	-	-	-	rs1570340725	A	A/G	-1	-	-
1:1045707-1045707	G	intron_variant	MODIFIER	C1orf159	ENSG00000131591	Transcript	ENST00000462097.1	protein_coding	-	1/6	-	-	-	-	-	rs1570340725	A	A/G	-1	-	-
1:1045707-1045707	G	intron_variant,NMD_transcript_variant	MODIFIER	C1orf159	ENSG00000131591	Transcript	ENST00000467751.1	nonsense_mediated_decay	-	1/11	-	-	-	-	-	rs1570340725	A	A/G	-1	-	-
1:1045707-1045707	G	intron_variant,non_coding_transcript_variant	MODIFIER	C1orf159	ENSG00000131591	Transcript	ENST00000472741.1	retained_intron	-	1/2	-	-	-	-	-	rs1570340725	A	A/G	-1	-	-
1:1045707-1045707	G	intron_variant	MODIFIER	C1orf159	ENSG00000131591	Transcript	ENST00000475119.1	protein_coding	-	1/5	-	-	-	-	-	rs1570340725	A	A/G	-1	-	-
1:1045707-1045707	G	intron_variant,NMD_transcript_variant	MODIFIER	C1orf159	ENSG00000131591	Transcript	ENST00000477196.1	nonsense_mediated_decay	-	1/9	-	-	-	-	-	rs1570340725	A	A/G	-1	-	-
1:1045707-1045707	G	intron_variant	MODIFIER	C1orf159	ENSG00000131591	Transcript	ENST00000480643.1	protein_coding	-	2/5	-	-	-	-	-	rs1570340725	A	A/G	-1	-	-
1:1045707-1045707	G	intron_variant,non_coding_transcript_variant	MODIFIER	C1orf159	ENSG00000131591	Transcript	ENST00000482816.1	processed_transcript	-	1/9	-	-	-	-	-	rs1570340725	A	A/G	-1	-	-
1:1047614-1047614	C	intron_variant	MODIFIER	C1orf159	ENSG00000131591	Transcript	ENST00000294576.5	protein_coding	-	1/9	-	-	-	-	-	rs1275991822	T	T/C	-1	-	-
1:1047614-1047614	C	intron_variant,NMD_transcript_variant	MODIFIER	C1orf159	ENSG00000131591	Transcript	ENST00000379325.3	nonsense_mediated_decay	-	1/10	-	-	-	-	-	rs1275991822	T	T/C	-1	-	-
1:1047614-1047614	C	intron_variant	MODIFIER	C1orf159	ENSG00000131591	Transcript	ENST00000379339.1	protein_coding	-	2/11	-	-	-	-	-	rs1275991822	T	T/C	-1	-	-
1:1047614-1047614	C	intron_variant	MODIFIER	C1orf159	ENSG00000131591	Transcript	ENST00000421241.2	protein_coding	-	1/9	-	-	-	-	-	rs1275991822	T	T/C	-1	-	-
1:1047614-1047614	C	intron_variant	MODIFIER	C1orf159	ENSG00000131591	Transcript	ENST00000434641.1	protein_coding	-	1/10	-	-	-	-	-	rs1275991822	T	T/C	-1	-	-
1:1047614-1047614	C	intron_variant	MODIFIER	C1orf159	ENSG00000131591	Transcript	ENST00000437760.1	protein_coding	-	1/8	-	-	-	-	-	rs1275991822	T	T/C	-1	-	-
1:1047614-1047614	C	intron_variant	MODIFIER	C1orf159	ENSG00000131591	Transcript	ENST00000448924.1	protein_coding	-	1/10	-	-	-	-	-	rs1275991822	T	T/C	-1	-	-
1:1047614-1047614	C	intron_variant	MODIFIER	C1orf159	ENSG00000131591	Transcript	ENST00000462097.1	protein_coding	-	1/6	-	-	-	-	-	rs1275991822	T	T/C	-1	-	-
1:1047614-1047614	C	intron_variant,NMD_transcript_variant	MODIFIER	C1orf159	ENSG00000131591	Transcript	ENST00000467751.1	nonsense_mediated_decay	-	1/11	-	-	-	-	-	rs1275991822	T	T/C	-1	-	-
1:1047614-1047614	C	intron_variant,non_coding_transcript_variant	MODIFIER	C1orf159	ENSG00000131591	Transcript	ENST00000472741.1	retained_intron	-	1/2	-	-	-	-	-	rs1275991822	T	T/C	-1	-	-
1:1047614-1047614	C	intron_variant	MODIFIER	C1orf159	ENSG00000131591	Transcript	ENST00000475119.1	protein_coding	-	1/5	-	-	-	-	-	rs1275991822	T	T/C	-1	-	-
1:1047614-1047614	C	intron_variant,NMD_transcript_variant	MODIFIER	C1orf159	ENSG00000131591	Transcript	ENST00000477196.1	nonsense_mediated_decay	-	1/9	-	-	-	-	-	rs1275991822	T	T/C	-1	-	-
1:1047614-1047614	C	intron_variant	MODIFIER	C1orf159	ENSG00000131591	Transcript	ENST00000480643.1	protein_coding	-	2/5	-	-	-	-	-	rs1275991822	T	T/C	-1	-	-
1:1047614-1047614	C	intron_variant,non_coding_transcript_variant	MODIFIER	C1orf159	ENSG00000131591	Transcript	ENST00000482816.1	processed_transcript	-	1/9	-	-	-	-	-	rs1275991822	T	T/C	-1	-	-
1:1051063-1051063	T	intron_variant	MODIFIER	C1orf159	ENSG00000131591	Transcript	ENST00000294576.5	protein_coding	-	1/9	-	-	-	-	-	-	C	C/T	-1	-	-
1:1051063-1051063	T	intron_variant,NMD_transcript_variant	MODIFIER	C1orf159	ENSG00000131591	Transcript	ENST00000379325.3	nonsense_mediated_decay	-	1/10	-	-	-	-	-	-	C	C/T	-1	-	-
1:1051063-1051063	T	intron_variant	MODIFIER	C1orf159	ENSG00000131591	Transcript	ENST00000379339.1	protein_coding	-	1/11	-	-	-	-	-	-	C	C/T	-1	-	-
1:1051063-1051063	T	intron_variant	MODIFIER	C1orf159	ENSG00000131591	Transcript	ENST00000421241.2	protein_coding	-	1/9	-	-	-	-	-	-	C	C/T	-1	-	-
1:1051063-1051063	T	intron_variant	MODIFIER	C1orf159	ENSG00000131591	Transcript	ENST00000434641.1	protein_coding	-	1/10	-	-	-	-	-	-	C	C/T	-1	-	-
1:1051063-1051063	T	intron_variant	MODIFIER	C1orf159	ENSG00000131591	Transcript	ENST00000437760.1	protein_coding	-	1/8	-	-	-	-	-	-	C	C/T	-1	-	-
1:1051063-1051063	T	intron_variant	MODIFIER	C1orf159	ENSG00000131591	Transcript	ENST00000448924.1	protein_coding	-	1/10	-	-	-	-	-	-	C	C/T	-1	-	-
1:1051063-1051063	T	intron_variant	MODIFIER	C1orf159	ENSG00000131591	Transcript	ENST00000462097.1	protein_coding	-	1/6	-	-	-	-	-	-	C	C/T	-1	-	-
1:1051063-1051063	T	intron_variant,NMD_transcript_variant	MODIFIER	C1orf159	ENSG00000131591	Transcript	ENST00000467751.1	nonsense_mediated_decay	-	1/11	-	-	-	-	-	-	C	C/T	-1	-	-
1:1051063-1051063	T	intron_variant,non_coding_transcript_variant	MODIFIER	C1orf159	ENSG00000131591	Transcript	ENST00000472741.1	retained_intron	-	1/2	-	-	-	-	-	-	C	C/T	-1	-	-
1:1051063-1051063	T	intron_variant	MODIFIER	C1orf159	ENSG00000131591	Transcript	ENST00000475119.1	protein_coding	-	1/5	-	-	-	-	-	-	C	C/T	-1	-	-
1:1051063-1051063	T	intron_variant,NMD_transcript_variant	MODIFIER	C1orf159	ENSG00000131591	Transcript	ENST00000477196.1	nonsense_mediated_decay	-	1/9	-	-	-	-	-	-	C	C/T	-1	-	-
1:1051063-1051063	T	intron_variant	MODIFIER	C1orf159	ENSG00000131591	Transcript	ENST00000480643.1	protein_coding	-	1/5	-	-	-	-	-	-	C	C/T	-1	-	-
1:1051063-1051063	T	intron_variant,non_coding_transcript_variant	MODIFIER	C1orf159	ENSG00000131591	Transcript	ENST00000482816.1	processed_transcript	-	1/9	-	-	-	-	-	-	C	C/T	-1	-	-
1:1051063-1051063	T	regulatory_region_variant	MODIFIER	-	-	RegulatoryFeature	ENSR00000000136	promoter	-	-	-	-	-	-	-	-	C	C/T	-	-	-
1:1071823-1071823	G	upstream_gene_variant	MODIFIER	RP11-465B22.5	ENSG00000223823	Transcript	ENST00000416774.1	lincRNA	-	-	-	-	-	-	-	-	A	A/G	1	-	-
1:1086035-1086035	G	regulatory_region_variant	MODIFIER	-	-	RegulatoryFeature	ENSR00001490998	enhancer	-	-	-	-	-	-	-	-	A	A/G	-	-	-
1:1086035-1086035	G	intergenic_variant	MODIFIER	-	-	-	-	-	-	-	-	-	-	-	-	-	A	A/G	-	-	-
1:1223251-1223251	G	intron_variant	MODIFIER	SCNN1D	ENSG00000162572	Transcript	ENST00000325425.8	protein_coding	-	8/14	-	-	-	-	-	-	A	A/G	1	-	-
1:1223251-1223251	G	intron_variant	MODIFIER	SCNN1D	ENSG00000162572	Transcript	ENST00000338555.2	protein_coding	-	8/14	-	-	-	-	-	-	A	A/G	1	-	-
1:1223251-1223251	G	downstream_gene_variant	MODIFIER	ACAP3	ENSG00000131584	Transcript	ENST00000353662.3	protein_coding	-	-	-	-	-	-	-	-	A	A/G	-1	-	-
1:1223251-1223251	G	downstream_gene_variant	MODIFIER	ACAP3	ENSG00000131584	Transcript	ENST00000354700.5	protein_coding	-	-	-	-	-	-	-	-	A	A/G	-1	-	-
1:1223251-1223251	G	intron_variant	MODIFIER	SCNN1D	ENSG00000162572	Transcript	ENST00000379099.3	protein_coding	-	2/6	-	-	-	-	-	-	A	A/G	1	-	-
1:1223251-1223251	G	intron_variant,NMD_transcript_variant	MODIFIER	SCNN1D	ENSG00000162572	Transcript	ENST00000379101.4	nonsense_mediated_decay	-	10/16	-	-	-	-	-	-	A	A/G	1	-	-
1:1223251-1223251	G	intron_variant	MODIFIER	SCNN1D	ENSG00000162572	Transcript	ENST00000379116.5	protein_coding	-	11/17	-	-	-	-	-	-	A	A/G	1	-	-
1:1223251-1223251	G	intron_variant	MODIFIER	SCNN1D	ENSG00000162572	Transcript	ENST00000400928.3	protein_coding	-	7/13	-	-	-	-	-	-	A	A/G	1	-	-
1:1223251-1223251	G	downstream_gene_variant	MODIFIER	ACAP3	ENSG00000131584	Transcript	ENST00000467278.1	retained_intron	-	-	-	-	-	-	-	-	A	A/G	-1	-	-
1:1223251-1223251	G	downstream_gene_variant	MODIFIER	SCNN1D	ENSG00000162572	Transcript	ENST00000467651.2	processed_transcript	-	-	-	-	-	-	-	-	A	A/G	1	-	-
1:1223251-1223251	G	downstream_gene_variant	MODIFIER	SCNN1D	ENSG00000162572	Transcript	ENST00000470022.1	protein_coding	-	-	-	-	-	-	-	-	A	A/G	1	-	-
1:1223251-1223251	G	downstream_gene_variant	MODIFIER	ACAP3	ENSG00000131584	Transcript	ENST00000492936.1	retained_intron	-	-	-	-	-	-	-	-	A	A/G	-1	-	-
1:1223251-1223251	G	regulatory_region_variant	MODIFIER	-	-	RegulatoryFeature	ENSR00001771260	open_chromatin_region	-	-	-	-	-	-	-	-	A	A/G	-	-	-
1:1307327-1307327	G	downstream_gene_variant	MODIFIER	AURKAIP1	ENSG00000175756	Transcript	ENST00000321751.5	protein_coding	-	-	-	-	-	-	-	-	A	A/G	-1	-	-
1:1307327-1307327	G	downstream_gene_variant	MODIFIER	AURKAIP1	ENSG00000175756	Transcript	ENST00000338338.5	protein_coding	-	-	-	-	-	-	-	-	A	A/G	-1	-	-
1:1307327-1307327	G	downstream_gene_variant	MODIFIER	AURKAIP1	ENSG00000175756	Transcript	ENST00000338370.3	protein_coding	-	-	-	-	-	-	-	-	A	A/G	-1	-	-
1:1307327-1307327	G	downstream_gene_variant	MODIFIER	AURKAIP1	ENSG00000175756	Transcript	ENST00000378853.3	protein_coding	-	-	-	-	-	-	-	-	A	A/G	-1	-	-
1:1307327-1307327	G	downstream_gene_variant	MODIFIER	AURKAIP1	ENSG00000175756	Transcript	ENST00000489799.1	processed_transcript	-	-	-	-	-	-	-	-	A	A/G	-1	-	-
1:1307327-1307327	G	downstream_gene_variant	MODIFIER	AURKAIP1	ENSG00000175756	Transcript	ENST00000496905.1	processed_transcript	-	-	-	-	-	-	-	-	A	A/G	-1	-	-
1:1307327-1307327	G	regulatory_region_variant	MODIFIER	-	-	RegulatoryFeature	ENSR00000000184	promoter	-	-	-	-	-	-	-	-	A	A/G	-	-	-
1:1307327-1307327	G	regulatory_region_variant	MODIFIER	-	-	RegulatoryFeature	ENSR00000918576	CTCF_binding_site	-	-	-	-	-	-	-	-	A	A/G	-	-	-
1:1310624-1310624	G	upstream_gene_variant	MODIFIER	AURKAIP1	ENSG00000175756	Transcript	ENST00000321751.5	protein_coding	-	-	-	-	-	-	-	-	A	A/G	-1	-	-
1:1310624-1310624	G	5_prime_UTR_variant	MODIFIER	AURKAIP1	ENSG00000175756	Transcript	ENST00000338338.5	protein_coding	1/4	-	252	-	-	-	-	-	A	A/G	-1	-	-
1:1310624-1310624	G	upstream_gene_variant	MODIFIER	AURKAIP1	ENSG00000175756	Transcript	ENST00000338370.3	protein_coding	-	-	-	-	-	-	-	-	A	A/G	-1	-	-
1:1310624-1310624	G	upstream_gene_variant	MODIFIER	AURKAIP1	ENSG00000175756	Transcript	ENST00000378853.3	protein_coding	-	-	-	-	-	-	-	-	A	A/G	-1	-	-
1:1310624-1310624	G	upstream_gene_variant	MODIFIER	RP5-890O3.3	ENSG00000223663	Transcript	ENST00000435351.2	processed_pseudogene	-	-	-	-	-	-	-	-	A	A/G	1	-	-
1:1310624-1310624	G	upstream_gene_variant	MODIFIER	AURKAIP1	ENSG00000175756	Transcript	ENST00000489799.1	processed_transcript	-	-	-	-	-	-	-	-	A	A/G	-1	-	-
1:1310624-1310624	G	upstream_gene_variant	MODIFIER	AURKAIP1	ENSG00000175756	Transcript	ENST00000496905.1	processed_transcript	-	-	-	-	-	-	-	-	A	A/G	-1	-	-
1:1310624-1310624	G	regulatory_region_variant	MODIFIER	-	-	RegulatoryFeature	ENSR00000000184	promoter	-	-	-	-	-	-	-	-	A	A/G	-	-	-
1:1310624-1310624	G	TF_binding_site_variant	MODIFIER	-	-	MotifFeature	ENSM00524474250	-	-	-	-	-	-	-	-	-	A	A/G	1	-	-
1:1319056-1319056	G	downstream_gene_variant	MODIFIER	CCNL2	ENSG00000221978	Transcript	ENST00000400809.3	protein_coding	-	-	-	-	-	-	-	-	A	A/G	-1	-	-
1:1319056-1319056	G	downstream_gene_variant	MODIFIER	CCNL2	ENSG00000221978	Transcript	ENST00000408952.5	protein_coding	-	-	-	-	-	-	-	-	A	A/G	-1	-	-
1:1319056-1319056	G	downstream_gene_variant	MODIFIER	CCNL2	ENSG00000221978	Transcript	ENST00000418865.2	retained_intron	-	-	-	-	-	-	-	-	A	A/G	-1	-	-
1:1319056-1319056	G	downstream_gene_variant	MODIFIER	RP5-890O3.3	ENSG00000223663	Transcript	ENST00000435351.2	processed_pseudogene	-	-	-	-	-	-	-	-	A	A/G	1	-	-
1:1319056-1319056	G	downstream_gene_variant	MODIFIER	CCNL2	ENSG00000221978	Transcript	ENST00000463260.1	retained_intron	-	-	-	-	-	-	-	-	A	A/G	-1	-	-
1:1319056-1319056	G	downstream_gene_variant	MODIFIER	CCNL2	ENSG00000221978	Transcript	ENST00000469113.1	processed_transcript	-	-	-	-	-	-	-	-	A	A/G	-1	-	-
1:1319056-1319056	G	downstream_gene_variant	MODIFIER	CCNL2	ENSG00000221978	Transcript	ENST00000480479.1	retained_intron	-	-	-	-	-	-	-	-	A	A/G	-1	-	-
1:1319056-1319056	G	downstream_gene_variant	MODIFIER	CCNL2	ENSG00000221978	Transcript	ENST00000481223.2	nonsense_mediated_decay	-	-	-	-	-	-	-	-	A	A/G	-1	-	-
1:1319056-1319056	G	downstream_gene_variant	MODIFIER	CCNL2	ENSG00000221978	Transcript	ENST00000482365.1	retained_intron	-	-	-	-	-	-	-	-	A	A/G	-1	-	-
1:1319056-1319056	G	downstream_gene_variant	MODIFIER	CCNL2	ENSG00000221978	Transcript	ENST00000482621.1	nonsense_mediated_decay	-	-	-	-	-	-	-	-	A	A/G	-1	-	-
1:1319056-1319056	G	downstream_gene_variant	MODIFIER	CCNL2	ENSG00000221978	Transcript	ENST00000488340.1	nonsense_mediated_decay	-	-	-	-	-	-	-	-	A	A/G	-1	-	-
1:1319056-1319056	G	downstream_gene_variant	MODIFIER	CCNL2	ENSG00000221978	Transcript	ENST00000492998.1	retained_intron	-	-	-	-	-	-	-	-	A	A/G	-1	-	-
1:1319056-1319056	G	downstream_gene_variant	MODIFIER	CCNL2	ENSG00000221978	Transcript	ENST00000496007.1	retained_intron	-	-	-	-	-	-	-	-	A	A/G	-1	-	-
1:1319056-1319056	G	downstream_gene_variant	MODIFIER	CCNL2	ENSG00000221978	Transcript	ENST00000505849.1	processed_transcript	-	-	-	-	-	-	-	-	A	A/G	-1	-	-
1:1319063-1319063	A	downstream_gene_variant	MODIFIER	CCNL2	ENSG00000221978	Transcript	ENST00000400809.3	protein_coding	-	-	-	-	-	-	-	-	G	G/A	-1	-	-
1:1319063-1319063	A	downstream_gene_variant	MODIFIER	CCNL2	ENSG00000221978	Transcript	ENST00000408952.5	protein_coding	-	-	-	-	-	-	-	-	G	G/A	-1	-	-
1:1319063-1319063	A	downstream_gene_variant	MODIFIER	CCNL2	ENSG00000221978	Transcript	ENST00000418865.2	retained_intron	-	-	-	-	-	-	-	-	G	G/A	-1	-	-
1:1319063-1319063	A	downstream_gene_variant	MODIFIER	RP5-890O3.3	ENSG00000223663	Transcript	ENST00000435351.2	processed_pseudogene	-	-	-	-	-	-	-	-	G	G/A	1	-	-
1:1319063-1319063	A	downstream_gene_variant	MODIFIER	CCNL2	ENSG00000221978	Transcript	ENST00000463260.1	retained_intron	-	-	-	-	-	-	-	-	G	G/A	-1	-	-
1:1319063-1319063	A	downstream_gene_variant	MODIFIER	CCNL2	ENSG00000221978	Transcript	ENST00000469113.1	processed_transcript	-	-	-	-	-	-	-	-	G	G/A	-1	-	-
1:1319063-1319063	A	downstream_gene_variant	MODIFIER	CCNL2	ENSG00000221978	Transcript	ENST00000480479.1	retained_intron	-	-	-	-	-	-	-	-	G	G/A	-1	-	-
1:1319063-1319063	A	downstream_gene_variant	MODIFIER	CCNL2	ENSG00000221978	Transcript	ENST00000481223.2	nonsense_mediated_decay	-	-	-	-	-	-	-	-	G	G/A	-1	-	-
1:1319063-1319063	A	downstream_gene_variant	MODIFIER	CCNL2	ENSG00000221978	Transcript	ENST00000482365.1	retained_intron	-	-	-	-	-	-	-	-	G	G/A	-1	-	-
1:1319063-1319063	A	downstream_gene_variant	MODIFIER	CCNL2	ENSG00000221978	Transcript	ENST00000482621.1	nonsense_mediated_decay	-	-	-	-	-	-	-	-	G	G/A	-1	-	-
1:1319063-1319063	A	downstream_gene_variant	MODIFIER	CCNL2	ENSG00000221978	Transcript	ENST00000488340.1	nonsense_mediated_decay	-	-	-	-	-	-	-	-	G	G/A	-1	-	-
1:1319063-1319063	A	downstream_gene_variant	MODIFIER	CCNL2	ENSG00000221978	Transcript	ENST00000492998.1	retained_intron	-	-	-	-	-	-	-	-	G	G/A	-1	-	-
1:1319063-1319063	A	downstream_gene_variant	MODIFIER	CCNL2	ENSG00000221978	Transcript	ENST00000496007.1	retained_intron	-	-	-	-	-	-	-	-	G	G/A	-1	-	-
1:1319063-1319063	A	downstream_gene_variant	MODIFIER	CCNL2	ENSG00000221978	Transcript	ENST00000505849.1	processed_transcript	-	-	-	-	-	-	-	-	G	G/A	-1	-	-
1:1319461-1319461	G	downstream_gene_variant	MODIFIER	CCNL2	ENSG00000221978	Transcript	ENST00000400809.3	protein_coding	-	-	-	-	-	-	-	-	C	C/G	-1	-	-
1:1319461-1319461	G	downstream_gene_variant	MODIFIER	CCNL2	ENSG00000221978	Transcript	ENST00000408952.5	protein_coding	-	-	-	-	-	-	-	-	C	C/G	-1	-	-
1:1319461-1319461	G	downstream_gene_variant	MODIFIER	CCNL2	ENSG00000221978	Transcript	ENST00000418865.2	retained_intron	-	-	-	-	-	-	-	-	C	C/G	-1	-	-
1:1319461-1319461	G	downstream_gene_variant	MODIFIER	CCNL2	ENSG00000221978	Transcript	ENST00000463260.1	retained_intron	-	-	-	-	-	-	-	-	C	C/G	-1	-	-
1:1319461-1319461	G	downstream_gene_variant	MODIFIER	CCNL2	ENSG00000221978	Transcript	ENST00000469113.1	processed_transcript	-	-	-	-	-	-	-	-	C	C/G	-1	-	-
1:1319461-1319461	G	downstream_gene_variant	MODIFIER	CCNL2	ENSG00000221978	Transcript	ENST00000480479.1	retained_intron	-	-	-	-	-	-	-	-	C	C/G	-1	-	-
1:1319461-1319461	G	downstream_gene_variant	MODIFIER	CCNL2	ENSG00000221978	Transcript	ENST00000481223.2	nonsense_mediated_decay	-	-	-	-	-	-	-	-	C	C/G	-1	-	-
1:1319461-1319461	G	downstream_gene_variant	MODIFIER	CCNL2	ENSG00000221978	Transcript	ENST00000482365.1	retained_intron	-	-	-	-	-	-	-	-	C	C/G	-1	-	-
1:1319461-1319461	G	downstream_gene_variant	MODIFIER	CCNL2	ENSG00000221978	Transcript	ENST00000482621.1	nonsense_mediated_decay	-	-	-	-	-	-	-	-	C	C/G	-1	-	-
1:1319461-1319461	G	downstream_gene_variant	MODIFIER	CCNL2	ENSG00000221978	Transcript	ENST00000488340.1	nonsense_mediated_decay	-	-	-	-	-	-	-	-	C	C/G	-1	-	-
1:1319461-1319461	G	downstream_gene_variant	MODIFIER	CCNL2	ENSG00000221978	Transcript	ENST00000492998.1	retained_intron	-	-	-	-	-	-	-	-	C	C/G	-1	-	-
1:1319461-1319461	G	downstream_gene_variant	MODIFIER	CCNL2	ENSG00000221978	Transcript	ENST00000496007.1	retained_intron	-	-	-	-	-	-	-	-	C	C/G	-1	-	-
1:1319461-1319461	G	downstream_gene_variant	MODIFIER	CCNL2	ENSG00000221978	Transcript	ENST00000505849.1	processed_transcript	-	-	-	-	-	-	-	-	C	C/G	-1	-	-
1:1327211-1327211	T	intron_variant	MODIFIER	CCNL2	ENSG00000221978	Transcript	ENST00000400809.3	protein_coding	-	5/10	-	-	-	-	-	-	C	C/T	-1	-	-
1:1327211-1327211	T	downstream_gene_variant	MODIFIER	CCNL2	ENSG00000221978	Transcript	ENST00000408918.4	protein_coding	-	-	-	-	-	-	-	-	C	C/T	-1	-	-
1:1327211-1327211	T	intron_variant	MODIFIER	CCNL2	ENSG00000221978	Transcript	ENST00000408952.5	protein_coding	-	4/9	-	-	-	-	-	-	C	C/T	-1	-	-
1:1327211-1327211	T	non_coding_transcript_exon_variant	MODIFIER	CCNL2	ENSG00000221978	Transcript	ENST00000418865.2	retained_intron	1/6	-	695	-	-	-	-	-	C	C/T	-1	-	-
1:1327211-1327211	T	downstream_gene_variant	MODIFIER	CCNL2	ENSG00000221978	Transcript	ENST00000425598.2	nonsense_mediated_decay	-	-	-	-	-	-	-	-	C	C/T	-1	-	-
1:1327211-1327211	T	upstream_gene_variant	MODIFIER	CCNL2	ENSG00000221978	Transcript	ENST00000463260.1	retained_intron	-	-	-	-	-	-	-	-	C	C/T	-1	-	-
1:1327211-1327211	T	downstream_gene_variant	MODIFIER	CCNL2	ENSG00000221978	Transcript	ENST00000463895.1	retained_intron	-	-	-	-	-	-	-	-	C	C/T	-1	-	-
1:1327211-1327211	T	intron_variant,non_coding_transcript_variant	MODIFIER	CCNL2	ENSG00000221978	Transcript	ENST00000469113.1	processed_transcript	-	1/5	-	-	-	-	-	-	C	C/T	-1	-	-
1:1327211-1327211	T	intron_variant,non_coding_transcript_variant	MODIFIER	CCNL2	ENSG00000221978	Transcript	ENST00000471930.1	processed_transcript	-	4/4	-	-	-	-	-	-	C	C/T	-1	-	-
1:1327211-1327211	T	downstream_gene_variant	MODIFIER	CCNL2	ENSG00000221978	Transcript	ENST00000473872.1	retained_intron	-	-	-	-	-	-	-	-	C	C/T	-1	-	-
1:1327211-1327211	T	upstream_gene_variant	MODIFIER	CCNL2	ENSG00000221978	Transcript	ENST00000480479.1	retained_intron	-	-	-	-	-	-	-	-	C	C/T	-1	-	-
1:1327211-1327211	T	upstream_gene_variant	MODIFIER	CCNL2	ENSG00000221978	Transcript	ENST00000480646.1	retained_intron	-	-	-	-	-	-	-	-	C	C/T	-1	-	-
1:1327211-1327211	T	intron_variant,NMD_transcript_variant	MODIFIER	CCNL2	ENSG00000221978	Transcript	ENST00000481223.2	nonsense_mediated_decay	-	6/11	-	-	-	-	-	-	C	C/T	-1	-	-
1:1327211-1327211	T	upstream_gene_variant	MODIFIER	CCNL2	ENSG00000221978	Transcript	ENST00000482365.1	retained_intron	-	-	-	-	-	-	-	-	C	C/T	-1	-	-
1:1327211-1327211	T	intron_variant,NMD_transcript_variant	MODIFIER	CCNL2	ENSG00000221978	Transcript	ENST00000482621.1	nonsense_mediated_decay	-	4/9	-	-	-	-	-	-	C	C/T	-1	-	-
1:1327211-1327211	T	intron_variant,NMD_transcript_variant	MODIFIER	CCNL2	ENSG00000221978	Transcript	ENST00000488340.1	nonsense_mediated_decay	-	6/11	-	-	-	-	-	-	C	C/T	-1	-	-
1:1327211-1327211	T	upstream_gene_variant	MODIFIER	CCNL2	ENSG00000221978	Transcript	ENST00000492998.1	retained_intron	-	-	-	-	-	-	-	-	C	C/T	-1	-	-
1:1327211-1327211	T	non_coding_transcript_exon_variant	MODIFIER	CCNL2	ENSG00000221978	Transcript	ENST00000496007.1	retained_intron	6/13	-	1635	-	-	-	-	-	C	C/T	-1	-	-
1:1327211-1327211	T	downstream_gene_variant	MODIFIER	CCNL2	ENSG00000221978	Transcript	ENST00000497013.1	protein_coding	-	-	-	-	-	-	-	-	C	C/T	-1	-	-
1:1327211-1327211	T	upstream_gene_variant	MODIFIER	CCNL2	ENSG00000221978	Transcript	ENST00000505849.1	processed_transcript	-	-	-	-	-	-	-	-	C	C/T	-1	-	-
1:1327586-1327586	T	intron_variant	MODIFIER	CCNL2	ENSG00000221978	Transcript	ENST00000400809.3	protein_coding	-	5/10	-	-	-	-	-	-	C	C/T	-1	-	-
1:1327586-1327586	T	downstream_gene_variant	MODIFIER	CCNL2	ENSG00000221978	Transcript	ENST00000408918.4	protein_coding	-	-	-	-	-	-	-	-	C	C/T	-1	-	-
1:1327586-1327586	T	intron_variant	MODIFIER	CCNL2	ENSG00000221978	Transcript	ENST00000408952.5	protein_coding	-	4/9	-	-	-	-	-	-	C	C/T	-1	-	-
1:1327586-1327586	T	non_coding_transcript_exon_variant	MODIFIER	CCNL2	ENSG00000221978	Transcript	ENST00000418865.2	retained_intron	1/6	-	320	-	-	-	-	-	C	C/T	-1	-	-
1:1327586-1327586	T	downstream_gene_variant	MODIFIER	CCNL2	ENSG00000221978	Transcript	ENST00000425598.2	nonsense_mediated_decay	-	-	-	-	-	-	-	-	C	C/T	-1	-	-
1:1327586-1327586	T	upstream_gene_variant	MODIFIER	CCNL2	ENSG00000221978	Transcript	ENST00000463260.1	retained_intron	-	-	-	-	-	-	-	-	C	C/T	-1	-	-
1:1327586-1327586	T	downstream_gene_variant	MODIFIER	CCNL2	ENSG00000221978	Transcript	ENST00000463895.1	retained_intron	-	-	-	-	-	-	-	-	C	C/T	-1	-	-
1:1327586-1327586	T	intron_variant,non_coding_transcript_variant	MODIFIER	CCNL2	ENSG00000221978	Transcript	ENST00000469113.1	processed_transcript	-	1/5	-	-	-	-	-	-	C	C/T	-1	-	-
1:1327586-1327586	T	intron_variant,non_coding_transcript_variant	MODIFIER	CCNL2	ENSG00000221978	Transcript	ENST00000471930.1	processed_transcript	-	4/4	-	-	-	-	-	-	C	C/T	-1	-	-
1:1327586-1327586	T	downstream_gene_variant	MODIFIER	CCNL2	ENSG00000221978	Transcript	ENST00000473872.1	retained_intron	-	-	-	-	-	-	-	-	C	C/T	-1	-	-
1:1327586-1327586	T	upstream_gene_variant	MODIFIER	CCNL2	ENSG00000221978	Transcript	ENST00000480479.1	retained_intron	-	-	-	-	-	-	-	-	C	C/T	-1	-	-
1:1327586-1327586	T	upstream_gene_variant	MODIFIER	CCNL2	ENSG00000221978	Transcript	ENST00000480646.1	retained_intron	-	-	-	-	-	-	-	-	C	C/T	-1	-	-
1:1327586-1327586	T	intron_variant,NMD_transcript_variant	MODIFIER	CCNL2	ENSG00000221978	Transcript	ENST00000481223.2	nonsense_mediated_decay	-	6/11	-	-	-	-	-	-	C	C/T	-1	-	-
1:1327586-1327586	T	upstream_gene_variant	MODIFIER	CCNL2	ENSG00000221978	Transcript	ENST00000482365.1	retained_intron	-	-	-	-	-	-	-	-	C	C/T	-1	-	-
1:1327586-1327586	T	intron_variant,NMD_transcript_variant	MODIFIER	CCNL2	ENSG00000221978	Transcript	ENST00000482621.1	nonsense_mediated_decay	-	4/9	-	-	-	-	-	-	C	C/T	-1	-	-
1:1327586-1327586	T	intron_variant,NMD_transcript_variant	MODIFIER	CCNL2	ENSG00000221978	Transcript	ENST00000488340.1	nonsense_mediated_decay	-	6/11	-	-	-	-	-	-	C	C/T	-1	-	-
1:1327586-1327586	T	upstream_gene_variant	MODIFIER	CCNL2	ENSG00000221978	Transcript	ENST00000492998.1	retained_intron	-	-	-	-	-	-	-	-	C	C/T	-1	-	-
1:1327586-1327586	T	non_coding_transcript_exon_variant	MODIFIER	CCNL2	ENSG00000221978	Transcript	ENST00000496007.1	retained_intron	6/13	-	1260	-	-	-	-	-	C	C/T	-1	-	-
1:1327586-1327586	T	downstream_gene_variant	MODIFIER	CCNL2	ENSG00000221978	Transcript	ENST00000497013.1	protein_coding	-	-	-	-	-	-	-	-	C	C/T	-1	-	-
1:1327586-1327586	T	upstream_gene_variant	MODIFIER	CCNL2	ENSG00000221978	Transcript	ENST00000505849.1	processed_transcript	-	-	-	-	-	-	-	-	C	C/T	-1	-	-
1:1327764-1327764	A	intron_variant	MODIFIER	CCNL2	ENSG00000221978	Transcript	ENST00000400809.3	protein_coding	-	5/10	-	-	-	-	-	-	G	G/A	-1	-	-
1:1327764-1327764	A	3_prime_UTR_variant	MODIFIER	CCNL2	ENSG00000221978	Transcript	ENST00000408918.4	protein_coding	6/6	-	1090	-	-	-	-	-	G	G/A	-1	-	-
1:1327764-1327764	A	intron_variant	MODIFIER	CCNL2	ENSG00000221978	Transcript	ENST00000408952.5	protein_coding	-	4/9	-	-	-	-	-	-	G	G/A	-1	-	-
1:1327764-1327764	A	non_coding_transcript_exon_variant	MODIFIER	CCNL2	ENSG00000221978	Transcript	ENST00000418865.2	retained_intron	1/6	-	142	-	-	-	-	-	G	G/A	-1	-	-
1:1327764-1327764	A	downstream_gene_variant	MODIFIER	CCNL2	ENSG00000221978	Transcript	ENST00000425598.2	nonsense_mediated_decay	-	-	-	-	-	-	-	-	G	G/A	-1	-	-
1:1327764-1327764	A	upstream_gene_variant	MODIFIER	CCNL2	ENSG00000221978	Transcript	ENST00000463260.1	retained_intron	-	-	-	-	-	-	-	-	G	G/A	-1	-	-
1:1327764-1327764	A	downstream_gene_variant	MODIFIER	CCNL2	ENSG00000221978	Transcript	ENST00000463895.1	retained_intron	-	-	-	-	-	-	-	-	G	G/A	-1	-	-
1:1327764-1327764	A	intron_variant,non_coding_transcript_variant	MODIFIER	CCNL2	ENSG00000221978	Transcript	ENST00000469113.1	processed_transcript	-	1/5	-	-	-	-	-	-	G	G/A	-1	-	-
1:1327764-1327764	A	intron_variant,non_coding_transcript_variant	MODIFIER	CCNL2	ENSG00000221978	Transcript	ENST00000471930.1	processed_transcript	-	4/4	-	-	-	-	-	-	G	G/A	-1	-	-
1:1327764-1327764	A	downstream_gene_variant	MODIFIER	CCNL2	ENSG00000221978	Transcript	ENST00000473872.1	retained_intron	-	-	-	-	-	-	-	-	G	G/A	-1	-	-
1:1327764-1327764	A	upstream_gene_variant	MODIFIER	CCNL2	ENSG00000221978	Transcript	ENST00000480479.1	retained_intron	-	-	-	-	-	-	-	-	G	G/A	-1	-	-
1:1327764-1327764	A	upstream_gene_variant	MODIFIER	CCNL2	ENSG00000221978	Transcript	ENST00000480646.1	retained_intron	-	-	-	-	-	-	-	-	G	G/A	-1	-	-
1:1327764-1327764	A	intron_variant,NMD_transcript_variant	MODIFIER	CCNL2	ENSG00000221978	Transcript	ENST00000481223.2	nonsense_mediated_decay	-	6/11	-	-	-	-	-	-	G	G/A	-1	-	-
1:1327764-1327764	A	upstream_gene_variant	MODIFIER	CCNL2	ENSG00000221978	Transcript	ENST00000482365.1	retained_intron	-	-	-	-	-	-	-	-	G	G/A	-1	-	-
1:1327764-1327764	A	intron_variant,NMD_transcript_variant	MODIFIER	CCNL2	ENSG00000221978	Transcript	ENST00000482621.1	nonsense_mediated_decay	-	4/9	-	-	-	-	-	-	G	G/A	-1	-	-
1:1327764-1327764	A	intron_variant,NMD_transcript_variant	MODIFIER	CCNL2	ENSG00000221978	Transcript	ENST00000488340.1	nonsense_mediated_decay	-	6/11	-	-	-	-	-	-	G	G/A	-1	-	-
1:1327764-1327764	A	upstream_gene_variant	MODIFIER	CCNL2	ENSG00000221978	Transcript	ENST00000492998.1	retained_intron	-	-	-	-	-	-	-	-	G	G/A	-1	-	-
1:1327764-1327764	A	non_coding_transcript_exon_variant	MODIFIER	CCNL2	ENSG00000221978	Transcript	ENST00000496007.1	retained_intron	6/13	-	1082	-	-	-	-	-	G	G/A	-1	-	-
1:1327764-1327764	A	downstream_gene_variant	MODIFIER	CCNL2	ENSG00000221978	Transcript	ENST00000497013.1	protein_coding	-	-	-	-	-	-	-	-	G	G/A	-1	-	-
1:1327764-1327764	A	upstream_gene_variant	MODIFIER	CCNL2	ENSG00000221978	Transcript	ENST00000505849.1	processed_transcript	-	-	-	-	-	-	-	-	G	G/A	-1	-	-
1:1333467-1333467	G	downstream_gene_variant	MODIFIER	MRPL20	ENSG00000242485	Transcript	ENST00000344843.7	protein_coding	-	-	-	-	-	-	-	-	T	T/G	-1	-	-
1:1333467-1333467	G	intron_variant	MODIFIER	CCNL2	ENSG00000221978	Transcript	ENST00000400809.3	protein_coding	-	3/10	-	-	-	-	-	-	T	T/G	-1	-	-
1:1333467-1333467	G	intron_variant	MODIFIER	CCNL2	ENSG00000221978	Transcript	ENST00000408918.4	protein_coding	-	3/5	-	-	-	-	-	-	T	T/G	-1	-	-
1:1333467-1333467	G	intron_variant	MODIFIER	CCNL2	ENSG00000221978	Transcript	ENST00000408952.5	protein_coding	-	1/9	-	-	-	-	-	-	T	T/G	-1	-	-
1:1333467-1333467	G	upstream_gene_variant	MODIFIER	RP4-758J18.2	ENSG00000224870	Transcript	ENST00000418833.2	retained_intron	-	-	-	-	-	-	-	-	T	T/G	1	-	-
1:1333467-1333467	G	intron_variant,NMD_transcript_variant	MODIFIER	CCNL2	ENSG00000221978	Transcript	ENST00000425598.2	nonsense_mediated_decay	-	3/4	-	-	-	-	-	-	T	T/G	-1	-	-
1:1333467-1333467	G	upstream_gene_variant	MODIFIER	RP4-758J18.2	ENSG00000224870	Transcript	ENST00000444362.1	protein_coding	-	-	-	-	-	-	-	-	T	T/G	1	-	-
1:1333467-1333467	G	upstream_gene_variant	MODIFIER	RP4-758J18.2	ENSG00000224870	Transcript	ENST00000447725.2	nonsense_mediated_decay	-	-	-	-	-	-	-	-	T	T/G	1	-	-
1:1333467-1333467	G	upstream_gene_variant	MODIFIER	RP4-758J18.2	ENSG00000224870	Transcript	ENST00000448629.2	protein_coding	-	-	-	-	-	-	-	-	T	T/G	1	-	-
1:1333467-1333467	G	upstream_gene_variant	MODIFIER	RP4-758J18.2	ENSG00000224870	Transcript	ENST00000453521.1	processed_transcript	-	-	-	-	-	-	-	-	T	T/G	1	-	-
1:1333467-1333467	G	intron_variant,non_coding_transcript_variant	MODIFIER	CCNL2	ENSG00000221978	Transcript	ENST00000463895.1	retained_intron	-	1/1	-	-	-	-	-	-	T	T/G	-1	-	-
1:1333467-1333467	G	intron_variant,non_coding_transcript_variant	MODIFIER	CCNL2	ENSG00000221978	Transcript	ENST00000471930.1	processed_transcript	-	1/4	-	-	-	-	-	-	T	T/G	-1	-	-
1:1333467-1333467	G	intron_variant,non_coding_transcript_variant	MODIFIER	CCNL2	ENSG00000221978	Transcript	ENST00000473872.1	retained_intron	-	1/2	-	-	-	-	-	-	T	T/G	-1	-	-
1:1333467-1333467	G	intron_variant,NMD_transcript_variant	MODIFIER	CCNL2	ENSG00000221978	Transcript	ENST00000481223.2	nonsense_mediated_decay	-	3/11	-	-	-	-	-	-	T	T/G	-1	-	-
1:1333467-1333467	G	intron_variant,NMD_transcript_variant	MODIFIER	CCNL2	ENSG00000221978	Transcript	ENST00000482621.1	nonsense_mediated_decay	-	1/9	-	-	-	-	-	-	T	T/G	-1	-	-
1:1333467-1333467	G	downstream_gene_variant	MODIFIER	MRPL20	ENSG00000242485	Transcript	ENST00000487659.1	retained_intron	-	-	-	-	-	-	-	-	T	T/G	-1	-	-
1:1333467-1333467	G	intron_variant,NMD_transcript_variant	MODIFIER	CCNL2	ENSG00000221978	Transcript	ENST00000488340.1	nonsense_mediated_decay	-	3/11	-	-	-	-	-	-	T	T/G	-1	-	-
1:1333467-1333467	G	downstream_gene_variant	MODIFIER	MRPL20	ENSG00000242485	Transcript	ENST00000492508.1	protein_coding	-	-	-	-	-	-	-	-	T	T/G	-1	-	-
1:1333467-1333467	G	downstream_gene_variant	MODIFIER	MRPL20	ENSG00000242485	Transcript	ENST00000493287.1	processed_transcript	-	-	-	-	-	-	-	-	T	T/G	-1	-	-
1:1333467-1333467	G	intron_variant,non_coding_transcript_variant	MODIFIER	CCNL2	ENSG00000221978	Transcript	ENST00000496007.1	retained_intron	-	3/12	-	-	-	-	-	-	T	T/G	-1	-	-
1:1333467-1333467	G	intron_variant	MODIFIER	CCNL2	ENSG00000221978	Transcript	ENST00000497013.1	protein_coding	-	2/2	-	-	-	-	-	-	T	T/G	-1	-	-
1:1333467-1333467	G	upstream_gene_variant	MODIFIER	RP4-758J18.2	ENSG00000224870	Transcript	ENST00000570344.1	protein_coding	-	-	-	-	-	-	-	-	T	T/G	1	-	-
1:1333467-1333467	G	upstream_gene_variant	MODIFIER	RP4-758J18.2	ENSG00000224870	Transcript	ENST00000572242.1	retained_intron	-	-	-	-	-	-	-	-	T	T/G	1	-	-
1:1333467-1333467	G	upstream_gene_variant	MODIFIER	RP4-758J18.2	ENSG00000224870	Transcript	ENST00000576232.1	protein_coding	-	-	-	-	-	-	-	-	T	T/G	1	-	-
1:1333467-1333467	G	regulatory_region_variant	MODIFIER	-	-	RegulatoryFeature	ENSR00000000186	promoter	-	-	-	-	-	-	-	-	T	T/G	-	-	-
1:1334174-1334174	C	downstream_gene_variant	MODIFIER	MRPL20	ENSG00000242485	Transcript	ENST00000344843.7	protein_coding	-	-	-	-	-	-	-	-	T	T/C	-1	-	-
1:1334174-1334174	C	intron_variant	MODIFIER	CCNL2	ENSG00000221978	Transcript	ENST00000400809.3	protein_coding	-	1/10	-	-	-	-	-	-	T	T/C	-1	-	-
1:1334174-1334174	C	intron_variant	MODIFIER	CCNL2	ENSG00000221978	Transcript	ENST00000408918.4	protein_coding	-	1/5	-	-	-	-	-	-	T	T/C	-1	-	-
1:1334174-1334174	C	upstream_gene_variant	MODIFIER	CCNL2	ENSG00000221978	Transcript	ENST00000408952.5	protein_coding	-	-	-	-	-	-	-	-	T	T/C	-1	-	-
1:1334174-1334174	C	upstream_gene_variant	MODIFIER	RP4-758J18.2	ENSG00000224870	Transcript	ENST00000418833.2	retained_intron	-	-	-	-	-	-	-	-	T	T/C	1	-	-
1:1334174-1334174	C	intron_variant,NMD_transcript_variant	MODIFIER	CCNL2	ENSG00000221978	Transcript	ENST00000425598.2	nonsense_mediated_decay	-	1/4	-	-	-	-	-	-	T	T/C	-1	-	-
1:1334174-1334174	C	upstream_gene_variant	MODIFIER	RP4-758J18.2	ENSG00000224870	Transcript	ENST00000444362.1	protein_coding	-	-	-	-	-	-	-	-	T	T/C	1	-	-
1:1334174-1334174	C	upstream_gene_variant	MODIFIER	RP4-758J18.2	ENSG00000224870	Transcript	ENST00000447725.2	nonsense_mediated_decay	-	-	-	-	-	-	-	-	T	T/C	1	-	-
1:1334174-1334174	C	upstream_gene_variant	MODIFIER	RP4-758J18.2	ENSG00000224870	Transcript	ENST00000448629.2	protein_coding	-	-	-	-	-	-	-	-	T	T/C	1	-	-
1:1334174-1334174	C	upstream_gene_variant	MODIFIER	RP4-758J18.2	ENSG00000224870	Transcript	ENST00000453521.1	processed_transcript	-	-	-	-	-	-	-	-	T	T/C	1	-	-
1:1334174-1334174	C	upstream_gene_variant	MODIFIER	CCNL2	ENSG00000221978	Transcript	ENST00000463895.1	retained_intron	-	-	-	-	-	-	-	-	T	T/C	-1	-	-
1:1334174-1334174	C	upstream_gene_variant	MODIFIER	CCNL2	ENSG00000221978	Transcript	ENST00000471930.1	processed_transcript	-	-	-	-	-	-	-	-	T	T/C	-1	-	-
1:1334174-1334174	C	upstream_gene_variant	MODIFIER	CCNL2	ENSG00000221978	Transcript	ENST00000473872.1	retained_intron	-	-	-	-	-	-	-	-	T	T/C	-1	-	-
1:1334174-1334174	C	intron_variant,NMD_transcript_variant	MODIFIER	CCNL2	ENSG00000221978	Transcript	ENST00000481223.2	nonsense_mediated_decay	-	1/11	-	-	-	-	-	-	T	T/C	-1	-	-
1:1334174-1334174	C	upstream_gene_variant	MODIFIER	CCNL2	ENSG00000221978	Transcript	ENST00000482621.1	nonsense_mediated_decay	-	-	-	-	-	-	-	-	T	T/C	-1	-	-
1:1334174-1334174	C	downstream_gene_variant	MODIFIER	MRPL20	ENSG00000242485	Transcript	ENST00000487659.1	retained_intron	-	-	-	-	-	-	-	-	T	T/C	-1	-	-
1:1334174-1334174	C	intron_variant,NMD_transcript_variant	MODIFIER	CCNL2	ENSG00000221978	Transcript	ENST00000488340.1	nonsense_mediated_decay	-	1/11	-	-	-	-	-	-	T	T/C	-1	-	-
1:1334174-1334174	C	downstream_gene_variant	MODIFIER	MRPL20	ENSG00000242485	Transcript	ENST00000492508.1	protein_coding	-	-	-	-	-	-	-	-	T	T/C	-1	-	-
1:1334174-1334174	C	downstream_gene_variant	MODIFIER	MRPL20	ENSG00000242485	Transcript	ENST00000493287.1	processed_transcript	-	-	-	-	-	-	-	-	T	T/C	-1	-	-
1:1334174-1334174	C	intron_variant,non_coding_transcript_variant	MODIFIER	CCNL2	ENSG00000221978	Transcript	ENST00000496007.1	retained_intron	-	1/12	-	-	-	-	-	-	T	T/C	-1	-	-
1:1334174-1334174	C	5_prime_UTR_variant	MODIFIER	CCNL2	ENSG00000221978	Transcript	ENST00000497013.1	protein_coding	1/3	-	163	-	-	-	-	-	T	T/C	-1	-	-
1:1334174-1334174	C	upstream_gene_variant	MODIFIER	RP4-758J18.2	ENSG00000224870	Transcript	ENST00000570344.1	protein_coding	-	-	-	-	-	-	-	-	T	T/C	1	-	-
1:1334174-1334174	C	upstream_gene_variant	MODIFIER	RP4-758J18.2	ENSG00000224870	Transcript	ENST00000572242.1	retained_intron	-	-	-	-	-	-	-	-	T	T/C	1	-	-
1:1334174-1334174	C	upstream_gene_variant	MODIFIER	RP4-758J18.2	ENSG00000224870	Transcript	ENST00000576232.1	protein_coding	-	-	-	-	-	-	-	-	T	T/C	1	-	-
1:1334174-1334174	C	regulatory_region_variant	MODIFIER	-	-	RegulatoryFeature	ENSR00000000186	promoter	-	-	-	-	-	-	-	-	T	T/C	-	-	-
1:1342153-1342153	C	intron_variant	MODIFIER	MRPL20	ENSG00000242485	Transcript	ENST00000344843.7	protein_coding	-	2/3	-	-	-	-	-	rs571000104	T	T/C	-1	-	-
1:1342153-1342153	C	downstream_gene_variant	MODIFIER	RP4-758J18.2	ENSG00000224870	Transcript	ENST00000418833.2	retained_intron	-	-	-	-	-	-	-	rs571000104	T	T/C	1	-	-
1:1342153-1342153	C	downstream_gene_variant	MODIFIER	RP4-758J18.2	ENSG00000224870	Transcript	ENST00000444362.1	protein_coding	-	-	-	-	-	-	-	rs571000104	T	T/C	1	-	-
1:1342153-1342153	C	downstream_gene_variant	MODIFIER	RP4-758J18.2	ENSG00000224870	Transcript	ENST00000447725.2	nonsense_mediated_decay	-	-	-	-	-	-	-	rs571000104	T	T/C	1	-	-
1:1342153-1342153	C	downstream_gene_variant	MODIFIER	RP4-758J18.2	ENSG00000224870	Transcript	ENST00000453521.1	processed_transcript	-	-	-	-	-	-	-	rs571000104	T	T/C	1	-	-
1:1342153-1342153	C	intron_variant,non_coding_transcript_variant	MODIFIER	MRPL20	ENSG00000242485	Transcript	ENST00000477686.1	processed_transcript	-	2/2	-	-	-	-	-	rs571000104	T	T/C	-1	-	-
1:1342153-1342153	C	intron_variant	MODIFIER	MRPL20	ENSG00000242485	Transcript	ENST00000482352.1	protein_coding	-	2/2	-	-	-	-	-	rs571000104	T	T/C	-1	-	-
1:1342153-1342153	C	non_coding_transcript_exon_variant	MODIFIER	MRPL20	ENSG00000242485	Transcript	ENST00000487659.1	retained_intron	2/3	-	385	-	-	-	-	rs571000104	T	T/C	-1	-	-
1:1342153-1342153	C	intron_variant	MODIFIER	MRPL20	ENSG00000242485	Transcript	ENST00000492508.1	protein_coding	-	1/2	-	-	-	-	-	rs571000104	T	T/C	-1	-	-
1:1342153-1342153	C	upstream_gene_variant	MODIFIER	MRPL20	ENSG00000242485	Transcript	ENST00000493287.1	processed_transcript	-	-	-	-	-	-	-	rs571000104	T	T/C	-1	-	-
1:1342153-1342153	C	downstream_gene_variant	MODIFIER	RP4-758J18.2	ENSG00000224870	Transcript	ENST00000572242.1	retained_intron	-	-	-	-	-	-	-	rs571000104	T	T/C	1	-	-
1:1342153-1342153	C	upstream_gene_variant	MODIFIER	RN7SL657P	ENSG00000264293	Transcript	ENST00000582431.1	misc_RNA	-	-	-	-	-	-	-	rs571000104	T	T/C	-1	-	-
1:1342153-1342153	C	upstream_gene_variant	MODIFIER	RP4-758J18.13	ENSG00000272455	Transcript	ENST00000607307.1	lincRNA	-	-	-	-	-	-	-	rs571000104	T	T/C	1	-	-
1:1342153-1342153	C	regulatory_region_variant	MODIFIER	-	-	RegulatoryFeature	ENSR00000000188	promoter	-	-	-	-	-	-	-	rs571000104	T	T/C	-	-	-
1:1349110-1349110	A	downstream_gene_variant	MODIFIER	ANKRD65	ENSG00000235098	Transcript	ENST00000427211.1	protein_coding	-	-	-	-	-	-	-	rs1047460854	G	G/A	-1	-	-
1:1349110-1349110	A	downstream_gene_variant	MODIFIER	ANKRD65	ENSG00000235098	Transcript	ENST00000520296.1	protein_coding	-	-	-	-	-	-	-	rs1047460854	G	G/A	-1	-	-
1:1349110-1349110	A	downstream_gene_variant	MODIFIER	ANKRD65	ENSG00000235098	Transcript	ENST00000537107.1	protein_coding	-	-	-	-	-	-	-	rs1047460854	G	G/A	-1	-	-
1:1349110-1349110	A	downstream_gene_variant	MODIFIER	RP4-758J18.13	ENSG00000272455	Transcript	ENST00000607307.1	lincRNA	-	-	-	-	-	-	-	rs1047460854	G	G/A	1	-	-
1:1353987-1353989	-	3_prime_UTR_variant	MODIFIER	ANKRD65	ENSG00000235098	Transcript	ENST00000427211.1	protein_coding	3/3	-	1787-1788	-	-	-	-	-	TG	TG/-	-1	-	-
1:1353987-1353989	-	upstream_gene_variant	MODIFIER	RP4-758J18.7	ENSG00000225905	Transcript	ENST00000428932.1	antisense	-	-	-	-	-	-	-	-	TG	TG/-	1	-	-
1:1353987-1353989	-	downstream_gene_variant	MODIFIER	ANKRD65	ENSG00000235098	Transcript	ENST00000436362.1	protein_coding	-	-	-	-	-	-	-	-	TG	TG/-	-1	-	-
1:1353987-1353989	-	downstream_gene_variant	MODIFIER	ANKRD65	ENSG00000235098	Transcript	ENST00000442470.1	protein_coding	-	-	-	-	-	-	-	-	TG	TG/-	-1	-	-
1:1353987-1353989	-	downstream_gene_variant	MODIFIER	ANKRD65	ENSG00000235098	Transcript	ENST00000454272.1	processed_transcript	-	-	-	-	-	-	-	-	TG	TG/-	-1	-	-
1:1353987-1353989	-	3_prime_UTR_variant	MODIFIER	ANKRD65	ENSG00000235098	Transcript	ENST00000520296.1	protein_coding	3/3	-	1443-1444	-	-	-	-	-	TG	TG/-	-1	-	-
1:1353987-1353989	-	3_prime_UTR_variant	MODIFIER	ANKRD65	ENSG00000235098	Transcript	ENST00000537107.1	protein_coding	4/4	-	1829-1830	-	-	-	-	-	TG	TG/-	-1	-	-
1:1354531-1354531	A	3_prime_UTR_variant	MODIFIER	ANKRD65	ENSG00000235098	Transcript	ENST00000427211.1	protein_coding	3/3	-	1245	-	-	-	-	-	G	G/A	-1	-	-
1:1354531-1354531	A	upstream_gene_variant	MODIFIER	RP4-758J18.7	ENSG00000225905	Transcript	ENST00000428932.1	antisense	-	-	-	-	-	-	-	-	G	G/A	1	-	-
1:1354531-1354531	A	downstream_gene_variant	MODIFIER	ANKRD65	ENSG00000235098	Transcript	ENST00000436362.1	protein_coding	-	-	-	-	-	-	-	-	G	G/A	-1	-	-
1:1354531-1354531	A	3_prime_UTR_variant	MODIFIER	ANKRD65	ENSG00000235098	Transcript	ENST00000442470.1	protein_coding	2/2	-	863	-	-	-	-	-	G	G/A	-1	-	-
1:1354531-1354531	A	non_coding_transcript_exon_variant	MODIFIER	ANKRD65	ENSG00000235098	Transcript	ENST00000454272.1	processed_transcript	2/2	-	501	-	-	-	-	-	G	G/A	-1	-	-
1:1354531-1354531	A	3_prime_UTR_variant	MODIFIER	ANKRD65	ENSG00000235098	Transcript	ENST00000520296.1	protein_coding	3/3	-	901	-	-	-	-	-	G	G/A	-1	-	-
1:1355779-1355780	-	intron_variant	MODIFIER	ANKRD65	ENSG00000235098	Transcript	ENST00000427211.1	protein_coding	-	2/2	-	-	-	-	-	-	A	A/-	-1	-	-
1:1355779-1355780	-	non_coding_transcript_exon_variant	MODIFIER	RP4-758J18.7	ENSG00000225905	Transcript	ENST00000428932.1	antisense	1/2	-	156	-	-	-	-	-	A	A/-	1	-	-
1:1355779-1355780	-	intron_variant	MODIFIER	ANKRD65	ENSG00000235098	Transcript	ENST00000442470.1	protein_coding	-	1/1	-	-	-	-	-	-	A	A/-	-1	-	-
1:1355779-1355780	-	upstream_gene_variant	MODIFIER	ANKRD65	ENSG00000235098	Transcript	ENST00000454272.1	processed_transcript	-	-	-	-	-	-	-	-	A	A/-	-1	-	-
1:1355779-1355780	-	intron_variant	MODIFIER	ANKRD65	ENSG00000235098	Transcript	ENST00000520296.1	protein_coding	-	2/2	-	-	-	-	-	-	A	A/-	-1	-	-
1:1355779-1355780	-	regulatory_region_variant	MODIFIER	-	-	RegulatoryFeature	ENSR00000344375	CTCF_binding_site	-	-	-	-	-	-	-	-	A	A/-	-	-	-
1:1355779-1355780	-	regulatory_region_variant	MODIFIER	-	-	RegulatoryFeature	ENSR00000918594	promoter	-	-	-	-	-	-	-	-	A	A/-	-	-	-
1:1361311-1361311	G	upstream_gene_variant	MODIFIER	TMEM88B	ENSG00000205116	Transcript	ENST00000378821.3	protein_coding	-	-	-	-	-	-	-	-	C	C/G	1	-	-
1:1361311-1361311	G	downstream_gene_variant	MODIFIER	RP4-758J18.10	ENSG00000225285	Transcript	ENST00000417917.1	lincRNA	-	-	-	-	-	-	-	-	C	C/G	-1	-	-
1:1361311-1361311	G	upstream_gene_variant	MODIFIER	ANKRD65	ENSG00000235098	Transcript	ENST00000427211.1	protein_coding	-	-	-	-	-	-	-	-	C	C/G	-1	-	-
1:1361311-1361311	G	downstream_gene_variant	MODIFIER	RP4-758J18.7	ENSG00000225905	Transcript	ENST00000428932.1	antisense	-	-	-	-	-	-	-	-	C	C/G	1	-	-
1:1361311-1361311	G	downstream_gene_variant	MODIFIER	RP4-758J18.10	ENSG00000225285	Transcript	ENST00000430109.1	lincRNA	-	-	-	-	-	-	-	-	C	C/G	-1	-	-
1:1361311-1361311	G	downstream_gene_variant	MODIFIER	RP4-758J18.10	ENSG00000225285	Transcript	ENST00000434150.1	lincRNA	-	-	-	-	-	-	-	-	C	C/G	-1	-	-
1:1361311-1361311	G	upstream_gene_variant	MODIFIER	ANKRD65	ENSG00000235098	Transcript	ENST00000442470.1	protein_coding	-	-	-	-	-	-	-	-	C	C/G	-1	-	-
1:1361311-1361311	G	downstream_gene_variant	MODIFIER	RP4-758J18.10	ENSG00000225285	Transcript	ENST00000454562.1	lincRNA	-	-	-	-	-	-	-	-	C	C/G	-1	-	-
1:1361311-1361311	G	upstream_gene_variant	MODIFIER	ANKRD65	ENSG00000235098	Transcript	ENST00000520296.1	protein_coding	-	-	-	-	-	-	-	-	C	C/G	-1	-	-
1:1361311-1361311	G	upstream_gene_variant	MODIFIER	ANKRD65	ENSG00000235098	Transcript	ENST00000537107.1	protein_coding	-	-	-	-	-	-	-	-	C	C/G	-1	-	-
1:1361311-1361311	G	regulatory_region_variant	MODIFIER	-	-	RegulatoryFeature	ENSR00000000191	promoter	-	-	-	-	-	-	-	-	C	C/G	-	-	-
1:1374694-1374694	G	3_prime_UTR_variant	MODIFIER	VWA1	ENSG00000179403	Transcript	ENST00000338660.5	protein_coding	3/3	-	696	-	-	-	-	-	C	C/G	1	-	-
1:1374694-1374694	G	upstream_gene_variant	MODIFIER	RP4-758J18.10	ENSG00000225285	Transcript	ENST00000417917.1	lincRNA	-	-	-	-	-	-	-	-	C	C/G	-1	-	-
1:1374694-1374694	G	upstream_gene_variant	MODIFIER	RP4-758J18.10	ENSG00000225285	Transcript	ENST00000430109.1	lincRNA	-	-	-	-	-	-	-	-	C	C/G	-1	-	-
1:1374694-1374694	G	upstream_gene_variant	MODIFIER	RP4-758J18.10	ENSG00000225285	Transcript	ENST00000454562.1	lincRNA	-	-	-	-	-	-	-	-	C	C/G	-1	-	-
1:1374694-1374694	G	downstream_gene_variant	MODIFIER	VWA1	ENSG00000179403	Transcript	ENST00000471398.1	protein_coding	-	-	-	-	-	-	-	-	C	C/G	1	-	-
1:1374694-1374694	G	downstream_gene_variant	MODIFIER	VWA1	ENSG00000179403	Transcript	ENST00000495558.1	protein_coding	-	-	-	-	-	-	-	-	C	C/G	1	-	-
1:1433219-1433219	C	downstream_gene_variant	MODIFIER	ATAD3B	ENSG00000160072	Transcript	ENST00000308647.7	protein_coding	-	-	-	-	-	-	-	-	A	A/C	1	-	-
1:1433219-1433219	C	non_coding_transcript_exon_variant	MODIFIER	ATAD3B	ENSG00000160072	Transcript	ENST00000472194.2	retained_intron	14/14	-	4305	-	-	-	-	-	A	A/C	1	-	-
1:1433219-1433219	C	downstream_gene_variant	MODIFIER	ATAD3B	ENSG00000160072	Transcript	ENST00000474481.1	retained_intron	-	-	-	-	-	-	-	-	A	A/C	1	-	-
1:1433219-1433219	C	downstream_gene_variant	MODIFIER	ATAD3B	ENSG00000160072	Transcript	ENST00000485748.1	retained_intron	-	-	-	-	-	-	-	-	A	A/C	1	-	-
1:1433267-1433267	T	downstream_gene_variant	MODIFIER	ATAD3B	ENSG00000160072	Transcript	ENST00000308647.7	protein_coding	-	-	-	-	-	-	-	-	A	A/T	1	-	-
1:1433267-1433267	T	downstream_gene_variant	MODIFIER	ATAD3B	ENSG00000160072	Transcript	ENST00000472194.2	retained_intron	-	-	-	-	-	-	-	-	A	A/T	1	-	-
1:1433267-1433267	T	downstream_gene_variant	MODIFIER	ATAD3B	ENSG00000160072	Transcript	ENST00000474481.1	retained_intron	-	-	-	-	-	-	-	-	A	A/T	1	-	-
1:1433267-1433267	T	downstream_gene_variant	MODIFIER	ATAD3B	ENSG00000160072	Transcript	ENST00000485748.1	retained_intron	-	-	-	-	-	-	-	-	A	A/T	1	-	-
1:1623412-1623412	C	intron_variant	MODIFIER	SLC35E2B	ENSG00000189339	Transcript	ENST00000234800.6	protein_coding	-	1/8	-	-	-	-	-	-	T	T/C	-1	-	-
1:1623412-1623412	C	intron_variant	MODIFIER	SLC35E2B	ENSG00000189339	Transcript	ENST00000378662.1	protein_coding	-	1/9	-	-	-	-	-	-	T	T/C	-1	-	-
1:1623412-1623412	C	intron_variant,non_coding_transcript_variant	MODIFIER	SLC35E2B	ENSG00000189339	Transcript	ENST00000481276.1	retained_intron	-	1/4	-	-	-	-	-	-	T	T/C	-1	-	-
1:1623412-1623412	C	regulatory_region_variant	MODIFIER	-	-	RegulatoryFeature	ENSR00000000222	promoter	-	-	-	-	-	-	-	-	T	T/C	-	-	-
1:1645735-1645735	T	intron_variant	MODIFIER	CDK11A	ENSG00000008128	Transcript	ENST00000356200.3	protein_coding	-	4/18	-	-	-	-	-	-	C	C/T	-1	-	-
1:1645735-1645735	T	intron_variant,non_coding_transcript_variant	MODIFIER	CDK11A	ENSG00000008128	Transcript	ENST00000356937.3	retained_intron	-	3/16	-	-	-	-	-	-	C	C/T	-1	-	-
1:1645735-1645735	T	intron_variant	MODIFIER	CDK11A	ENSG00000008128	Transcript	ENST00000357760.2	protein_coding	-	5/19	-	-	-	-	-	-	C	C/T	-1	-	-
1:1645735-1645735	T	intron_variant	MODIFIER	CDK11A	ENSG00000008128	Transcript	ENST00000358779.5	protein_coding	-	5/19	-	-	-	-	-	-	C	C/T	-1	-	-
1:1645735-1645735	T	intron_variant	MODIFIER	CDK11A	ENSG00000008128	Transcript	ENST00000378633.1	protein_coding	-	5/19	-	-	-	-	-	-	C	C/T	-1	-	-
1:1645735-1645735	T	intron_variant	MODIFIER	CDK11A	ENSG00000008128	Transcript	ENST00000378635.3	protein_coding	-	5/10	-	-	-	-	-	-	C	C/T	-1	-	-
1:1645735-1645735	T	intron_variant	MODIFIER	CDK11A	ENSG00000008128	Transcript	ENST00000378638.2	protein_coding	-	5/19	-	-	-	-	-	-	C	C/T	-1	-	-
1:1645735-1645735	T	intron_variant	MODIFIER	CDK11A	ENSG00000008128	Transcript	ENST00000404249.3	protein_coding	-	5/19	-	-	-	-	-	-	C	C/T	-1	-	-
1:1645735-1645735	T	intron_variant,NMD_transcript_variant	MODIFIER	CDK11A	ENSG00000008128	Transcript	ENST00000460465.1	nonsense_mediated_decay	-	5/19	-	-	-	-	-	-	C	C/T	-1	-	-
1:1645735-1645735	T	downstream_gene_variant	MODIFIER	CDK11A	ENSG00000008128	Transcript	ENST00000479362.1	protein_coding	-	-	-	-	-	-	-	-	C	C/T	-1	-	-
1:1645735-1645735	T	downstream_gene_variant	MODIFIER	CDK11A	ENSG00000008128	Transcript	ENST00000498810.1	retained_intron	-	-	-	-	-	-	-	-	C	C/T	-1	-	-
1:1645735-1645735	T	intron_variant,NMD_transcript_variant	MODIFIER	CDK11A	ENSG00000008128	Transcript	ENST00000509982.1	nonsense_mediated_decay	-	4/18	-	-	-	-	-	-	C	C/T	-1	-	-
1:1657220-1657220	A	intron_variant	MODIFIER	SLC35E2	ENSG00000215790	Transcript	ENST00000355439.2	protein_coding	-	6/6	-	-	-	-	-	-	G	G/A	-1	-	-
1:1657220-1657220	A	upstream_gene_variant	MODIFIER	CDK11A	ENSG00000008128	Transcript	ENST00000356200.3	protein_coding	-	-	-	-	-	-	-	-	G	G/A	-1	-	-
1:1657220-1657220	A	upstream_gene_variant	MODIFIER	CDK11A	ENSG00000008128	Transcript	ENST00000356937.3	retained_intron	-	-	-	-	-	-	-	-	G	G/A	-1	-	-
1:1657220-1657220	A	upstream_gene_variant	MODIFIER	CDK11A	ENSG00000008128	Transcript	ENST00000357760.2	protein_coding	-	-	-	-	-	-	-	-	G	G/A	-1	-	-
1:1657220-1657220	A	upstream_gene_variant	MODIFIER	CDK11A	ENSG00000008128	Transcript	ENST00000358779.5	protein_coding	-	-	-	-	-	-	-	-	G	G/A	-1	-	-
1:1657220-1657220	A	upstream_gene_variant	MODIFIER	CDK11A	ENSG00000008128	Transcript	ENST00000378633.1	protein_coding	-	-	-	-	-	-	-	-	G	G/A	-1	-	-
1:1657220-1657220	A	upstream_gene_variant	MODIFIER	CDK11A	ENSG00000008128	Transcript	ENST00000378635.3	protein_coding	-	-	-	-	-	-	-	-	G	G/A	-1	-	-
1:1657220-1657220	A	upstream_gene_variant	MODIFIER	CDK11A	ENSG00000008128	Transcript	ENST00000378638.2	protein_coding	-	-	-	-	-	-	-	-	G	G/A	-1	-	-
1:1657220-1657220	A	intron_variant	MODIFIER	SLC35E2	ENSG00000215790	Transcript	ENST00000400924.1	protein_coding	-	5/5	-	-	-	-	-	-	G	G/A	-1	-	-
1:1657220-1657220	A	upstream_gene_variant	MODIFIER	CDK11A	ENSG00000008128	Transcript	ENST00000401096.2	protein_coding	-	-	-	-	-	-	-	-	G	G/A	-1	-	-
1:1657220-1657220	A	upstream_gene_variant	MODIFIER	CDK11A	ENSG00000008128	Transcript	ENST00000404249.3	protein_coding	-	-	-	-	-	-	-	-	G	G/A	-1	-	-
1:1657220-1657220	A	intron_variant,non_coding_transcript_variant	MODIFIER	RP1-283E3.4	ENSG00000227775	Transcript	ENST00000417099.1	processed_transcript	-	1/1	-	-	-	-	-	-	G	G/A	1	-	-
1:1657220-1657220	A	upstream_gene_variant	MODIFIER	CDK11A	ENSG00000008128	Transcript	ENST00000460465.1	nonsense_mediated_decay	-	-	-	-	-	-	-	-	G	G/A	-1	-	-
1:1657220-1657220	A	upstream_gene_variant	MODIFIER	CDK11A	ENSG00000008128	Transcript	ENST00000479362.1	protein_coding	-	-	-	-	-	-	-	-	G	G/A	-1	-	-
1:1657220-1657220	A	upstream_gene_variant	MODIFIER	CDK11A	ENSG00000008128	Transcript	ENST00000487462.1	retained_intron	-	-	-	-	-	-	-	-	G	G/A	-1	-	-
1:1657220-1657220	A	upstream_gene_variant	MODIFIER	CDK11A	ENSG00000008128	Transcript	ENST00000498810.1	retained_intron	-	-	-	-	-	-	-	-	G	G/A	-1	-	-
1:1657220-1657220	A	upstream_gene_variant	MODIFIER	CDK11A	ENSG00000008128	Transcript	ENST00000509982.1	nonsense_mediated_decay	-	-	-	-	-	-	-	-	G	G/A	-1	-	-
1:1657220-1657220	A	intron_variant,non_coding_transcript_variant	MODIFIER	RP1-283E3.4	ENSG00000227775	Transcript	ENST00000577672.1	processed_transcript	-	1/1	-	-	-	-	-	-	G	G/A	1	-	-
1:1657220-1657220	A	regulatory_region_variant	MODIFIER	-	-	RegulatoryFeature	ENSR00000000226	promoter	-	-	-	-	-	-	-	-	G	G/A	-	-	-
1:1657287-1657287	T	intron_variant	MODIFIER	SLC35E2	ENSG00000215790	Transcript	ENST00000355439.2	protein_coding	-	6/6	-	-	-	-	-	-	C	C/T	-1	-	-
1:1657287-1657287	T	upstream_gene_variant	MODIFIER	CDK11A	ENSG00000008128	Transcript	ENST00000356200.3	protein_coding	-	-	-	-	-	-	-	-	C	C/T	-1	-	-
1:1657287-1657287	T	upstream_gene_variant	MODIFIER	CDK11A	ENSG00000008128	Transcript	ENST00000356937.3	retained_intron	-	-	-	-	-	-	-	-	C	C/T	-1	-	-
1:1657287-1657287	T	upstream_gene_variant	MODIFIER	CDK11A	ENSG00000008128	Transcript	ENST00000357760.2	protein_coding	-	-	-	-	-	-	-	-	C	C/T	-1	-	-
1:1657287-1657287	T	upstream_gene_variant	MODIFIER	CDK11A	ENSG00000008128	Transcript	ENST00000358779.5	protein_coding	-	-	-	-	-	-	-	-	C	C/T	-1	-	-
1:1657287-1657287	T	upstream_gene_variant	MODIFIER	CDK11A	ENSG00000008128	Transcript	ENST00000378633.1	protein_coding	-	-	-	-	-	-	-	-	C	C/T	-1	-	-
1:1657287-1657287	T	upstream_gene_variant	MODIFIER	CDK11A	ENSG00000008128	Transcript	ENST00000378635.3	protein_coding	-	-	-	-	-	-	-	-	C	C/T	-1	-	-
1:1657287-1657287	T	upstream_gene_variant	MODIFIER	CDK11A	ENSG00000008128	Transcript	ENST00000378638.2	protein_coding	-	-	-	-	-	-	-	-	C	C/T	-1	-	-
1:1657287-1657287	T	intron_variant	MODIFIER	SLC35E2	ENSG00000215790	Transcript	ENST00000400924.1	protein_coding	-	5/5	-	-	-	-	-	-	C	C/T	-1	-	-
1:1657287-1657287	T	upstream_gene_variant	MODIFIER	CDK11A	ENSG00000008128	Transcript	ENST00000401096.2	protein_coding	-	-	-	-	-	-	-	-	C	C/T	-1	-	-
1:1657287-1657287	T	upstream_gene_variant	MODIFIER	CDK11A	ENSG00000008128	Transcript	ENST00000404249.3	protein_coding	-	-	-	-	-	-	-	-	C	C/T	-1	-	-
1:1657287-1657287	T	intron_variant,non_coding_transcript_variant	MODIFIER	RP1-283E3.4	ENSG00000227775	Transcript	ENST00000417099.1	processed_transcript	-	1/1	-	-	-	-	-	-	C	C/T	1	-	-
1:1657287-1657287	T	upstream_gene_variant	MODIFIER	CDK11A	ENSG00000008128	Transcript	ENST00000460465.1	nonsense_mediated_decay	-	-	-	-	-	-	-	-	C	C/T	-1	-	-
1:1657287-1657287	T	upstream_gene_variant	MODIFIER	CDK11A	ENSG00000008128	Transcript	ENST00000479362.1	protein_coding	-	-	-	-	-	-	-	-	C	C/T	-1	-	-
1:1657287-1657287	T	upstream_gene_variant	MODIFIER	CDK11A	ENSG00000008128	Transcript	ENST00000487462.1	retained_intron	-	-	-	-	-	-	-	-	C	C/T	-1	-	-
1:1657287-1657287	T	upstream_gene_variant	MODIFIER	CDK11A	ENSG00000008128	Transcript	ENST00000498810.1	retained_intron	-	-	-	-	-	-	-	-	C	C/T	-1	-	-
1:1657287-1657287	T	upstream_gene_variant	MODIFIER	CDK11A	ENSG00000008128	Transcript	ENST00000509982.1	nonsense_mediated_decay	-	-	-	-	-	-	-	-	C	C/T	-1	-	-
1:1657287-1657287	T	intron_variant,non_coding_transcript_variant	MODIFIER	RP1-283E3.4	ENSG00000227775	Transcript	ENST00000577672.1	processed_transcript	-	1/1	-	-	-	-	-	-	C	C/T	1	-	-
1:1657287-1657287	T	regulatory_region_variant	MODIFIER	-	-	RegulatoryFeature	ENSR00000000226	promoter	-	-	-	-	-	-	-	-	C	C/T	-	-	-
1:1657293-1657293	T	intron_variant	MODIFIER	SLC35E2	ENSG00000215790	Transcript	ENST00000355439.2	protein_coding	-	6/6	-	-	-	-	-	-	A	A/T	-1	-	-
1:1657293-1657293	T	upstream_gene_variant	MODIFIER	CDK11A	ENSG00000008128	Transcript	ENST00000356200.3	protein_coding	-	-	-	-	-	-	-	-	A	A/T	-1	-	-
1:1657293-1657293	T	upstream_gene_variant	MODIFIER	CDK11A	ENSG00000008128	Transcript	ENST00000356937.3	retained_intron	-	-	-	-	-	-	-	-	A	A/T	-1	-	-
1:1657293-1657293	T	upstream_gene_variant	MODIFIER	CDK11A	ENSG00000008128	Transcript	ENST00000357760.2	protein_coding	-	-	-	-	-	-	-	-	A	A/T	-1	-	-
1:1657293-1657293	T	upstream_gene_variant	MODIFIER	CDK11A	ENSG00000008128	Transcript	ENST00000358779.5	protein_coding	-	-	-	-	-	-	-	-	A	A/T	-1	-	-
1:1657293-1657293	T	upstream_gene_variant	MODIFIER	CDK11A	ENSG00000008128	Transcript	ENST00000378633.1	protein_coding	-	-	-	-	-	-	-	-	A	A/T	-1	-	-
1:1657293-1657293	T	upstream_gene_variant	MODIFIER	CDK11A	ENSG00000008128	Transcript	ENST00000378635.3	protein_coding	-	-	-	-	-	-	-	-	A	A/T	-1	-	-
1:1657293-1657293	T	upstream_gene_variant	MODIFIER	CDK11A	ENSG00000008128	Transcript	ENST00000378638.2	protein_coding	-	-	-	-	-	-	-	-	A	A/T	-1	-	-
1:1657293-1657293	T	intron_variant	MODIFIER	SLC35E2	ENSG00000215790	Transcript	ENST00000400924.1	protein_coding	-	5/5	-	-	-	-	-	-	A	A/T	-1	-	-
1:1657293-1657293	T	upstream_gene_variant	MODIFIER	CDK11A	ENSG00000008128	Transcript	ENST00000401096.2	protein_coding	-	-	-	-	-	-	-	-	A	A/T	-1	-	-
1:1657293-1657293	T	upstream_gene_variant	MODIFIER	CDK11A	ENSG00000008128	Transcript	ENST00000404249.3	protein_coding	-	-	-	-	-	-	-	-	A	A/T	-1	-	-
1:1657293-1657293	T	intron_variant,non_coding_transcript_variant	MODIFIER	RP1-283E3.4	ENSG00000227775	Transcript	ENST00000417099.1	processed_transcript	-	1/1	-	-	-	-	-	-	A	A/T	1	-	-
1:1657293-1657293	T	upstream_gene_variant	MODIFIER	CDK11A	ENSG00000008128	Transcript	ENST00000460465.1	nonsense_mediated_decay	-	-	-	-	-	-	-	-	A	A/T	-1	-	-
1:1657293-1657293	T	upstream_gene_variant	MODIFIER	CDK11A	ENSG00000008128	Transcript	ENST00000479362.1	protein_coding	-	-	-	-	-	-	-	-	A	A/T	-1	-	-
1:1657293-1657293	T	upstream_gene_variant	MODIFIER	CDK11A	ENSG00000008128	Transcript	ENST00000487462.1	retained_intron	-	-	-	-	-	-	-	-	A	A/T	-1	-	-
1:1657293-1657293	T	upstream_gene_variant	MODIFIER	CDK11A	ENSG00000008128	Transcript	ENST00000498810.1	retained_intron	-	-	-	-	-	-	-	-	A	A/T	-1	-	-
1:1657293-1657293	T	upstream_gene_variant	MODIFIER	CDK11A	ENSG00000008128	Transcript	ENST00000509982.1	nonsense_mediated_decay	-	-	-	-	-	-	-	-	A	A/T	-1	-	-
1:1657293-1657293	T	intron_variant,non_coding_transcript_variant	MODIFIER	RP1-283E3.4	ENSG00000227775	Transcript	ENST00000577672.1	processed_transcript	-	1/1	-	-	-	-	-	-	A	A/T	1	-	-
1:1657293-1657293	T	regulatory_region_variant	MODIFIER	-	-	RegulatoryFeature	ENSR00000000226	promoter	-	-	-	-	-	-	-	-	A	A/T	-	-	-
1:1657294-1657297	-	intron_variant	MODIFIER	SLC35E2	ENSG00000215790	Transcript	ENST00000355439.2	protein_coding	-	6/6	-	-	-	-	-	-	GCG	GCG/-	-1	-	-
1:1657294-1657297	-	upstream_gene_variant	MODIFIER	CDK11A	ENSG00000008128	Transcript	ENST00000356200.3	protein_coding	-	-	-	-	-	-	-	-	GCG	GCG/-	-1	-	-
1:1657294-1657297	-	upstream_gene_variant	MODIFIER	CDK11A	ENSG00000008128	Transcript	ENST00000356937.3	retained_intron	-	-	-	-	-	-	-	-	GCG	GCG/-	-1	-	-
1:1657294-1657297	-	upstream_gene_variant	MODIFIER	CDK11A	ENSG00000008128	Transcript	ENST00000357760.2	protein_coding	-	-	-	-	-	-	-	-	GCG	GCG/-	-1	-	-
1:1657294-1657297	-	upstream_gene_variant	MODIFIER	CDK11A	ENSG00000008128	Transcript	ENST00000358779.5	protein_coding	-	-	-	-	-	-	-	-	GCG	GCG/-	-1	-	-
1:1657294-1657297	-	upstream_gene_variant	MODIFIER	CDK11A	ENSG00000008128	Transcript	ENST00000378633.1	protein_coding	-	-	-	-	-	-	-	-	GCG	GCG/-	-1	-	-
1:1657294-1657297	-	upstream_gene_variant	MODIFIER	CDK11A	ENSG00000008128	Transcript	ENST00000378635.3	protein_coding	-	-	-	-	-	-	-	-	GCG	GCG/-	-1	-	-
1:1657294-1657297	-	upstream_gene_variant	MODIFIER	CDK11A	ENSG00000008128	Transcript	ENST00000378638.2	protein_coding	-	-	-	-	-	-	-	-	GCG	GCG/-	-1	-	-
1:1657294-1657297	-	intron_variant	MODIFIER	SLC35E2	ENSG00000215790	Transcript	ENST00000400924.1	protein_coding	-	5/5	-	-	-	-	-	-	GCG	GCG/-	-1	-	-
1:1657294-1657297	-	upstream_gene_variant	MODIFIER	CDK11A	ENSG00000008128	Transcript	ENST00000401096.2	protein_coding	-	-	-	-	-	-	-	-	GCG	GCG/-	-1	-	-
1:1657294-1657297	-	upstream_gene_variant	MODIFIER	CDK11A	ENSG00000008128	Transcript	ENST00000404249.3	protein_coding	-	-	-	-	-	-	-	-	GCG	GCG/-	-1	-	-
1:1657294-1657297	-	intron_variant,non_coding_transcript_variant	MODIFIER	RP1-283E3.4	ENSG00000227775	Transcript	ENST00000417099.1	processed_transcript	-	1/1	-	-	-	-	-	-	GCG	GCG/-	1	-	-
1:1657294-1657297	-	upstream_gene_variant	MODIFIER	CDK11A	ENSG00000008128	Transcript	ENST00000460465.1	nonsense_mediated_decay	-	-	-	-	-	-	-	-	GCG	GCG/-	-1	-	-
1:1657294-1657297	-	upstream_gene_variant	MODIFIER	CDK11A	ENSG00000008128	Transcript	ENST00000479362.1	protein_coding	-	-	-	-	-	-	-	-	GCG	GCG/-	-1	-	-
1:1657294-1657297	-	upstream_gene_variant	MODIFIER	CDK11A	ENSG00000008128	Transcript	ENST00000487462.1	retained_intron	-	-	-	-	-	-	-	-	GCG	GCG/-	-1	-	-
1:1657294-1657297	-	upstream_gene_variant	MODIFIER	CDK11A	ENSG00000008128	Transcript	ENST00000498810.1	retained_intron	-	-	-	-	-	-	-	-	GCG	GCG/-	-1	-	-
1:1657294-1657297	-	upstream_gene_variant	MODIFIER	CDK11A	ENSG00000008128	Transcript	ENST00000509982.1	nonsense_mediated_decay	-	-	-	-	-	-	-	-	GCG	GCG/-	-1	-	-
1:1657294-1657297	-	intron_variant,non_coding_transcript_variant	MODIFIER	RP1-283E3.4	ENSG00000227775	Transcript	ENST00000577672.1	processed_transcript	-	1/1	-	-	-	-	-	-	GCG	GCG/-	1	-	-
1:1657294-1657297	-	regulatory_region_variant	MODIFIER	-	-	RegulatoryFeature	ENSR00000000226	promoter	-	-	-	-	-	-	-	-	GCG	GCG/-	-	-	-
1:1719368-1719368	C	intron_variant	MODIFIER	GNB1	ENSG00000078369	Transcript	ENST00000378609.4	protein_coding	-	10/11	-	-	-	-	-	-	T	T/C	-1	-	-
1:1719368-1719368	C	downstream_gene_variant	MODIFIER	GNB1	ENSG00000078369	Transcript	ENST00000439272.2	protein_coding	-	-	-	-	-	-	-	-	T	T/C	-1	-	-
1:1719368-1719368	C	downstream_gene_variant	MODIFIER	GNB1	ENSG00000078369	Transcript	ENST00000461893.1	retained_intron	-	-	-	-	-	-	-	-	T	T/C	-1	-	-
1:1719368-1719368	C	downstream_gene_variant	MODIFIER	GNB1	ENSG00000078369	Transcript	ENST00000471354.1	retained_intron	-	-	-	-	-	-	-	-	T	T/C	-1	-	-
1:1719368-1719368	C	regulatory_region_variant	MODIFIER	-	-	RegulatoryFeature	ENSR00001491096	enhancer	-	-	-	-	-	-	-	-	T	T/C	-	-	-
1:1719406-1719406	A	intron_variant	MODIFIER	GNB1	ENSG00000078369	Transcript	ENST00000378609.4	protein_coding	-	10/11	-	-	-	-	-	-	G	G/A	-1	-	-
1:1719406-1719406	A	downstream_gene_variant	MODIFIER	GNB1	ENSG00000078369	Transcript	ENST00000439272.2	protein_coding	-	-	-	-	-	-	-	-	G	G/A	-1	-	-
1:1719406-1719406	A	downstream_gene_variant	MODIFIER	GNB1	ENSG00000078369	Transcript	ENST00000461893.1	retained_intron	-	-	-	-	-	-	-	-	G	G/A	-1	-	-
1:1719406-1719406	A	downstream_gene_variant	MODIFIER	GNB1	ENSG00000078369	Transcript	ENST00000471354.1	retained_intron	-	-	-	-	-	-	-	-	G	G/A	-1	-	-
1:1719406-1719406	A	regulatory_region_variant	MODIFIER	-	-	RegulatoryFeature	ENSR00001491096	enhancer	-	-	-	-	-	-	-	-	G	G/A	-	-	-
1:1721565-1721565	C	intron_variant	MODIFIER	GNB1	ENSG00000078369	Transcript	ENST00000378609.4	protein_coding	-	9/11	-	-	-	-	-	rs1646462491	T	T/C	-1	-	-
1:1721565-1721565	C	downstream_gene_variant	MODIFIER	GNB1	ENSG00000078369	Transcript	ENST00000434686.2	protein_coding	-	-	-	-	-	-	-	rs1646462491	T	T/C	-1	-	-
1:1721565-1721565	C	downstream_gene_variant	MODIFIER	GNB1	ENSG00000078369	Transcript	ENST00000439272.2	protein_coding	-	-	-	-	-	-	-	rs1646462491	T	T/C	-1	-	-
1:1721565-1721565	C	intron_variant,non_coding_transcript_variant	MODIFIER	GNB1	ENSG00000078369	Transcript	ENST00000461893.1	retained_intron	-	2/2	-	-	-	-	-	rs1646462491	T	T/C	-1	-	-
1:1721565-1721565	C	intron_variant,non_coding_transcript_variant	MODIFIER	GNB1	ENSG00000078369	Transcript	ENST00000471354.1	retained_intron	-	6/6	-	-	-	-	-	rs1646462491	T	T/C	-1	-	-
1:1721589-1721589	T	intron_variant	MODIFIER	GNB1	ENSG00000078369	Transcript	ENST00000378609.4	protein_coding	-	9/11	-	-	-	-	-	-	C	C/T	-1	-	-
1:1721589-1721589	T	downstream_gene_variant	MODIFIER	GNB1	ENSG00000078369	Transcript	ENST00000434686.2	protein_coding	-	-	-	-	-	-	-	-	C	C/T	-1	-	-
1:1721589-1721589	T	downstream_gene_variant	MODIFIER	GNB1	ENSG00000078369	Transcript	ENST00000439272.2	protein_coding	-	-	-	-	-	-	-	-	C	C/T	-1	-	-
1:1721589-1721589	T	intron_variant,non_coding_transcript_variant	MODIFIER	GNB1	ENSG00000078369	Transcript	ENST00000461893.1	retained_intron	-	2/2	-	-	-	-	-	-	C	C/T	-1	-	-
1:1721589-1721589	T	intron_variant,non_coding_transcript_variant	MODIFIER	GNB1	ENSG00000078369	Transcript	ENST00000471354.1	retained_intron	-	6/6	-	-	-	-	-	-	C	C/T	-1	-	-
1:1765220-1765220	G	intron_variant	MODIFIER	GNB1	ENSG00000078369	Transcript	ENST00000378609.4	protein_coding	-	2/11	-	-	-	-	-	-	A	A/G	-1	-	-
1:1765220-1765220	G	intron_variant	MODIFIER	GNB1	ENSG00000078369	Transcript	ENST00000434686.2	protein_coding	-	3/8	-	-	-	-	-	-	A	A/G	-1	-	-
1:1765220-1765220	G	upstream_gene_variant	MODIFIER	GNB1	ENSG00000078369	Transcript	ENST00000437146.1	protein_coding	-	-	-	-	-	-	-	-	A	A/G	-1	-	-
1:1765220-1765220	G	intron_variant	MODIFIER	GNB1	ENSG00000078369	Transcript	ENST00000439272.2	protein_coding	-	2/7	-	-	-	-	-	-	A	A/G	-1	-	-
1:1765220-1765220	G	intron_variant,non_coding_transcript_variant	MODIFIER	GNB1	ENSG00000078369	Transcript	ENST00000472614.2	processed_transcript	-	2/2	-	-	-	-	-	-	A	A/G	-1	-	-
1:1765220-1765220	G	regulatory_region_variant	MODIFIER	-	-	RegulatoryFeature	ENSR00001491100	enhancer	-	-	-	-	-	-	-	-	A	A/G	-	-	-
1:2074301-2074301	C	intron_variant	MODIFIER	PRKCZ	ENSG00000067606	Transcript	ENST00000378567.3	protein_coding	-	5/17	-	-	-	-	-	-	T	T/C	1	-	-
1:2074301-2074301	C	intron_variant	MODIFIER	PRKCZ	ENSG00000067606	Transcript	ENST00000400920.1	protein_coding	-	2/14	-	-	-	-	-	-	T	T/C	1	-	-
1:2074301-2074301	C	intron_variant	MODIFIER	PRKCZ	ENSG00000067606	Transcript	ENST00000400921.2	protein_coding	-	2/14	-	-	-	-	-	-	T	T/C	1	-	-
1:2074301-2074301	C	intron_variant,non_coding_transcript_variant	MODIFIER	PRKCZ	ENSG00000067606	Transcript	ENST00000419838.2	processed_transcript	-	1/3	-	-	-	-	-	-	T	T/C	1	-	-
1:2074301-2074301	C	intron_variant	MODIFIER	PRKCZ	ENSG00000067606	Transcript	ENST00000461106.2	protein_coding	-	2/14	-	-	-	-	-	-	T	T/C	1	-	-
1:2074301-2074301	C	intron_variant	MODIFIER	PRKCZ	ENSG00000067606	Transcript	ENST00000461465.1	protein_coding	-	2/5	-	-	-	-	-	-	T	T/C	1	-	-
1:2074301-2074301	C	intron_variant	MODIFIER	PRKCZ	ENSG00000067606	Transcript	ENST00000466352.1	protein_coding	-	2/3	-	-	-	-	-	-	T	T/C	1	-	-
1:2074301-2074301	C	intron_variant	MODIFIER	PRKCZ	ENSG00000067606	Transcript	ENST00000468310.1	protein_coding	-	4/5	-	-	-	-	-	-	T	T/C	1	-	-
1:2074301-2074301	C	intron_variant	MODIFIER	PRKCZ	ENSG00000067606	Transcript	ENST00000470511.1	protein_coding	-	2/5	-	-	-	-	-	-	T	T/C	1	-	-
1:2074301-2074301	C	intron_variant	MODIFIER	PRKCZ	ENSG00000067606	Transcript	ENST00000470596.1	protein_coding	-	2/5	-	-	-	-	-	-	T	T/C	1	-	-
1:2074301-2074301	C	intron_variant	MODIFIER	PRKCZ	ENSG00000067606	Transcript	ENST00000470986.1	protein_coding	-	2/5	-	-	-	-	-	-	T	T/C	1	-	-
1:2074301-2074301	C	intron_variant	MODIFIER	PRKCZ	ENSG00000067606	Transcript	ENST00000471018.2	protein_coding	-	2/4	-	-	-	-	-	-	T	T/C	1	-	-
1:2074301-2074301	C	upstream_gene_variant	MODIFIER	PRKCZ	ENSG00000067606	Transcript	ENST00000478770.2	nonsense_mediated_decay	-	-	-	-	-	-	-	-	T	T/C	1	-	-
1:2074301-2074301	C	upstream_gene_variant	MODIFIER	PRKCZ	ENSG00000067606	Transcript	ENST00000479263.1	processed_transcript	-	-	-	-	-	-	-	-	T	T/C	1	-	-
1:2074301-2074301	C	intron_variant,NMD_transcript_variant	MODIFIER	PRKCZ	ENSG00000067606	Transcript	ENST00000481140.1	nonsense_mediated_decay	-	2/5	-	-	-	-	-	-	T	T/C	1	-	-
1:2074301-2074301	C	intron_variant	MODIFIER	PRKCZ	ENSG00000067606	Transcript	ENST00000482686.1	protein_coding	-	2/5	-	-	-	-	-	-	T	T/C	1	-	-
1:2074301-2074301	C	intron_variant	MODIFIER	PRKCZ	ENSG00000067606	Transcript	ENST00000486681.1	protein_coding	-	2/7	-	-	-	-	-	-	T	T/C	1	-	-
1:2074301-2074301	C	intron_variant	MODIFIER	PRKCZ	ENSG00000067606	Transcript	ENST00000495347.1	protein_coding	-	3/4	-	-	-	-	-	-	T	T/C	1	-	-
1:2074301-2074301	C	intron_variant	MODIFIER	PRKCZ	ENSG00000067606	Transcript	ENST00000496325.1	protein_coding	-	2/5	-	-	-	-	-	-	T	T/C	1	-	-
1:2074301-2074301	C	intron_variant	MODIFIER	PRKCZ	ENSG00000067606	Transcript	ENST00000497183.1	protein_coding	-	2/6	-	-	-	-	-	-	T	T/C	1	-	-
1:2074301-2074301	C	upstream_gene_variant	MODIFIER	PRKCZ	ENSG00000067606	Transcript	ENST00000503672.1	retained_intron	-	-	-	-	-	-	-	-	T	T/C	1	-	-
1:2074301-2074301	C	non_coding_transcript_exon_variant	MODIFIER	RP5-892K4.1	ENSG00000271806	Transcript	ENST00000606533.1	antisense	1/1	-	2418	-	-	-	-	-	T	T/C	-1	-	-
1:2194700-2194700	G	intron_variant	MODIFIER	SKI	ENSG00000157933	Transcript	ENST00000378536.4	protein_coding	-	1/6	-	-	-	-	-	-	C	C/G	1	-	-
1:2194700-2194700	G	intron_variant,non_coding_transcript_variant	MODIFIER	SKI	ENSG00000157933	Transcript	ENST00000478223.2	processed_transcript	-	1/2	-	-	-	-	-	-	C	C/G	1	-	-
1:2194700-2194700	G	intron_variant,non_coding_transcript_variant	MODIFIER	SKI	ENSG00000157933	Transcript	ENST00000508416.1	processed_transcript	-	1/1	-	-	-	-	-	-	C	C/G	1	-	-
1:2586747-2586747	G	intron_variant	MODIFIER	TTC34	ENSG00000215912	Transcript	ENST00000401094.6	protein_coding	-	4/8	-	-	-	-	-	-	A	A/G	-1	-	-
1:2586747-2586747	G	intron_variant	MODIFIER	TTC34	ENSG00000215912	Transcript	ENST00000401095.3	protein_coding	-	4/6	-	-	-	-	-	-	A	A/G	-1	-	-
1:2641760-2641760	G	intron_variant	MODIFIER	TTC34	ENSG00000215912	Transcript	ENST00000401094.6	protein_coding	-	4/8	-	-	-	-	-	-	A	A/G	-1	-	-
1:2641760-2641760	G	intron_variant	MODIFIER	TTC34	ENSG00000215912	Transcript	ENST00000401095.3	protein_coding	-	4/6	-	-	-	-	-	-	A	A/G	-1	-	-
1:3467334-3467334	G	intron_variant	MODIFIER	MEGF6	ENSG00000162591	Transcript	ENST00000356575.4	protein_coding	-	4/36	-	-	-	-	-	-	A	A/G	-1	-	-
1:3467334-3467334	G	intron_variant,NMD_transcript_variant	MODIFIER	MEGF6	ENSG00000162591	Transcript	ENST00000485002.2	nonsense_mediated_decay	-	3/36	-	-	-	-	-	-	A	A/G	-1	-	-
1:3473163-3473163	T	intron_variant	MODIFIER	MEGF6	ENSG00000162591	Transcript	ENST00000356575.4	protein_coding	-	4/36	-	-	-	-	-	-	C	C/T	-1	-	-
1:3473163-3473163	T	downstream_gene_variant	MODIFIER	MIR551A	ENSG00000207776	Transcript	ENST00000385042.1	miRNA	-	-	-	-	-	-	-	-	C	C/T	-1	-	-
1:3473163-3473163	T	intron_variant,NMD_transcript_variant	MODIFIER	MEGF6	ENSG00000162591	Transcript	ENST00000485002.2	nonsense_mediated_decay	-	3/36	-	-	-	-	-	-	C	C/T	-1	-	-
1:3477892-3477892	C	intron_variant	MODIFIER	MEGF6	ENSG00000162591	Transcript	ENST00000356575.4	protein_coding	-	4/36	-	-	-	-	-	-	T	T/C	-1	-	-
1:3477892-3477892	C	upstream_gene_variant	MODIFIER	MIR551A	ENSG00000207776	Transcript	ENST00000385042.1	miRNA	-	-	-	-	-	-	-	-	T	T/C	-1	-	-
1:3477892-3477892	C	intron_variant,NMD_transcript_variant	MODIFIER	MEGF6	ENSG00000162591	Transcript	ENST00000485002.2	nonsense_mediated_decay	-	3/36	-	-	-	-	-	-	T	T/C	-1	-	-
1:3478076-3478076	G	intron_variant	MODIFIER	MEGF6	ENSG00000162591	Transcript	ENST00000356575.4	protein_coding	-	4/36	-	-	-	-	-	-	A	A/G	-1	-	-
1:3478076-3478076	G	upstream_gene_variant	MODIFIER	MIR551A	ENSG00000207776	Transcript	ENST00000385042.1	miRNA	-	-	-	-	-	-	-	-	A	A/G	-1	-	-
1:3478076-3478076	G	intron_variant,NMD_transcript_variant	MODIFIER	MEGF6	ENSG00000162591	Transcript	ENST00000485002.2	nonsense_mediated_decay	-	3/36	-	-	-	-	-	-	A	A/G	-1	-	-
1:3478475-3478475	A	intron_variant	MODIFIER	MEGF6	ENSG00000162591	Transcript	ENST00000356575.4	protein_coding	-	4/36	-	-	-	-	-	-	G	G/A	-1	-	-
1:3478475-3478475	A	upstream_gene_variant	MODIFIER	MIR551A	ENSG00000207776	Transcript	ENST00000385042.1	miRNA	-	-	-	-	-	-	-	-	G	G/A	-1	-	-
1:3478475-3478475	A	intron_variant,NMD_transcript_variant	MODIFIER	MEGF6	ENSG00000162591	Transcript	ENST00000485002.2	nonsense_mediated_decay	-	3/36	-	-	-	-	-	-	G	G/A	-1	-	-
1:3478475-3478475	A	regulatory_region_variant	MODIFIER	-	-	RegulatoryFeature	ENSR00001771625	enhancer	-	-	-	-	-	-	-	-	G	G/A	-	-	-
1:3480624-3480624	C	intron_variant	MODIFIER	MEGF6	ENSG00000162591	Transcript	ENST00000356575.4	protein_coding	-	4/36	-	-	-	-	-	-	T	T/C	-1	-	-
1:3480624-3480624	C	upstream_gene_variant	MODIFIER	MIR551A	ENSG00000207776	Transcript	ENST00000385042.1	miRNA	-	-	-	-	-	-	-	-	T	T/C	-1	-	-
1:3480624-3480624	C	intron_variant,NMD_transcript_variant	MODIFIER	MEGF6	ENSG00000162591	Transcript	ENST00000485002.2	nonsense_mediated_decay	-	3/36	-	-	-	-	-	-	T	T/C	-1	-	-
1:3499885-3499885	A	intron_variant	MODIFIER	MEGF6	ENSG00000162591	Transcript	ENST00000356575.4	protein_coding	-	3/36	-	-	-	-	-	rs1643846232	C	C/A	-1	-	-
1:3499885-3499885	A	intron_variant,NMD_transcript_variant	MODIFIER	MEGF6	ENSG00000162591	Transcript	ENST00000485002.2	nonsense_mediated_decay	-	3/36	-	-	-	-	-	rs1643846232	C	C/A	-1	-	-
1:3524083-3524083	C	intron_variant	MODIFIER	MEGF6	ENSG00000162591	Transcript	ENST00000356575.4	protein_coding	-	1/36	-	-	-	-	-	-	T	T/C	-1	-	-
[truncated: 45,003 more rows]
